# Supplementary material for: 2-Phenyl­naphtho­[1,8-de][1,3,2]diaza­borinane
Source: Acta Crystallogr Sect E Struct Rep Online. 2011 Jul 9;67(Pt 8):o1995. doi: 10.1107/S1600536811026985 (PMC3213450; doi:10.1107/S1600536811026985)
Supplement: Supplementary file 1 [file e-67-o1995-sup1.cif]

##############################################################################
#                                                                            #
# This CIF contains the data in a paper accepted for publication in          #
# Acta Crystallographica Section E. It conforms to the requirements of       #
# Notes for Authors for Acta Crystallographica Section E, and has been       #
# peer reviewed under the auspices of the IUCr Commission on Journals.       #
#                                                                            #
# Full details of the Crystallographic Information File format               #
# are given in the paper "The Crystallographic Information File (CIF):       #
# a New Standard Archive File for Crystallography" by S. R. Hall, F. H.      #
# Allen and I. D. Brown [Acta Cryst. (1991), A47, 655-685].                  #
#                                                                            #
# The current version of the core CIF dictionary is obtainable from          #
# ftp://ftp.iucr.org/pub/cif_core.dic.                                       #
#                                                                            #
# Software is freely available for graphical display of the structure(s)     #
# in this CIF. For information consult the CIF software page                 #
# http://www.iucr.org/resources/cif/software.                                #
#                                                                            #
# This file may be used for bona fide research purposes within the           #
# scientific community so long as proper attribution is given to the journal # 
# article from which it was obtained.                                        #
#                                                                            #
##############################################################################
data_global
_journal_date_recd_electronic     2011-03-22
_journal_date_accepted     2011-07-06
_journal_name_full     'Acta Crystallographica, Section E'
_journal_year     2011
_journal_volume     67
_journal_issue      8
_journal_page_first     o1995
_journal_page_last     o1995
_journal_paper_category     QO
_journal_coeditor_code     FJ2411
_publ_contact_author_name     'Ross S. Robinson'
_publ_contact_author_address
;
Warren Research Laboratory,
School of Chemistry,
University of KwaZulu-Natal,
Private Bag X01,
Scottsville,
Pietermaritzburg 3209,
South Africa
;
_publ_contact_author_email     'robinsonr@ukzn.ac.za'
_publ_contact_author_fax     ?
_publ_contact_author_phone     ?
_publ_section_title
;
2-Phenylnaphtho[1,8-<i>de</i>][1,3,2]diazaborinane
;
loop_
    _publ_author_name
    _publ_author_footnote
    _publ_author_address
    'Slabber, Cathryn A.' .
;
Warren Research Laboratory,
School of Chemistry,
University of KwaZulu-Natal,
Private Bag X01,
Scottsville,
Pietermaritzburg 3209,
South Africa
;
    'Grimmer, Craig' .
;
Warren Research Laboratory,
School of Chemistry,
University of KwaZulu-Natal,
Private Bag X01,
Scottsville,
Pietermaritzburg 3209,
South Africa
;
    'Akerman, Matthew P.' .
;
Warren Research Laboratory,
School of Chemistry,
University of KwaZulu-Natal,
Private Bag X01,
Scottsville,
Pietermaritzburg 3209,
South Africa
;
    'Robinson, Ross S.' .
;
Warren Research Laboratory,
School of Chemistry,
University of KwaZulu-Natal,
Private Bag X01,
Scottsville,
Pietermaritzburg 3209,
South Africa
;
data_I
_chemical_name_systematic
;
2-Phenylnaphtho[1,8-<i>de</i>][1,3,2]diazaborinane
;
_chemical_formula_moiety     'C16 H13 B1 N2'
_chemical_formula_sum     'C16 H13 B1 N2'
_chemical_formula_iupac     'C16 H13 B1 N2'
_chemical_formula_weight     244.10
_symmetry_cell_setting     monoclinic
_symmetry_space_group_name_H-M     'P 21'
_symmetry_space_group_name_Hall     'P 2yb'
loop_
    _symmetry_equiv_pos_as_xyz
    'x,y,z'
    '-x,y+1/2,-z'
_cell_length_a     11.0117(7)
_cell_length_b     5.4299(2)
_cell_length_c     11.7454(7)
_cell_angle_alpha     90.0
_cell_angle_beta     117.574(8)
_cell_angle_gamma     90.0
_cell_volume     622.52(7)
_cell_formula_units_Z     2
_cell_measurement_reflns_used     3114
_cell_measurement_theta_min     3.4524
_cell_measurement_theta_max     32.1428
_cell_measurement_temperature     298
_exptl_crystal_description     'amorphous'
_exptl_crystal_colour     'colourless'
_exptl_crystal_size_max     0.45
_exptl_crystal_size_mid     0.35
_exptl_crystal_size_min     0.35
_exptl_crystal_density_diffrn     1.302
_exptl_crystal_density_meas     ?
_exptl_crystal_density_method     'not measured'
_exptl_crystal_F_000     256
_exptl_absorpt_coefficient_mu     0.076
_exptl_absorpt_correction_type     multi-scan
_exptl_absorpt_process_details     '(CrysAlis RED; Oxford Diffraction, 2002)'
_exptl_absorpt_correction_T_min     0.9664
_exptl_absorpt_correction_T_max     0.9737
_diffrn_ambient_temperature     298
_diffrn_radiation_type     'Mo K\a'
_diffrn_radiation_wavelength     0.71073
_diffrn_radiation_monochromator     'graphite'
_diffrn_measurement_device_type     'Oxford Diffraction Xcalibur 2 CCD'
_diffrn_measurement_device     'Unknown'
_diffrn_measurement_method     \w/2\q
_diffrn_reflns_number     6492
_diffrn_reflns_av_R_equivalents     0.025
_diffrn_reflns_theta_min     3.459
_diffrn_reflns_theta_max     32.215
_diffrn_reflns_theta_full     27.383
_diffrn_measured_fraction_theta_max     0.906
_diffrn_measured_fraction_theta_full     0.995
_diffrn_reflns_limit_h_min     -16
_diffrn_reflns_limit_h_max     16
_diffrn_reflns_limit_k_min     -6
_diffrn_reflns_limit_k_max     7
_diffrn_reflns_limit_l_min     -17
_diffrn_reflns_limit_l_max     17
_diffrn_standards_number     0
_diffrn_standards_interval_count     0
_diffrn_standards_interval_time     0
_diffrn_standards_decay_%     0
_reflns_number_total     2177
_reflns_number_gt     1601
_reflns_threshold_expression     I>2\s(I)
_refine_ls_structure_factor_coef     Fsqd
_refine_ls_matrix_type     full
_refine_ls_R_factor_all     0.0524
_refine_ls_R_factor_gt     0.0392
_refine_ls_wR_factor_all     0.1205
_refine_ls_wR_factor_gt     0.1133
_refine_ls_wR_factor_ref     0.1205
_refine_ls_goodness_of_fit_ref     0.9047
_refine_ls_number_reflns     2173
_refine_ls_number_parameters     173
_refine_ls_number_restraints     1
_refine_ls_hydrogen_treatment     constr
_refine_ls_weighting_scheme     calc
_refine_ls_weighting_details
;
Method= Modified Sheldrick
w=1/[\s^2^(F^2^) + (0.09P)^2^ + 0.01P], where P=[max(Fo^2^,0) + 2Fc^2^]/3
;
_atom_sites_solution_hydrogens     geom
_atom_sites_solution_primary     direct
_refine_ls_shift/su_max     0.000415
_refine_diff_density_max     0.20
_refine_diff_density_min     -0.16
_refine_ls_extinction_method     'Larson (1970), Equation 22'
_refine_ls_extinction_coef      14E1(3)
loop_
    _atom_type_symbol
    _atom_type_scat_Cromer_Mann_a1
    _atom_type_scat_Cromer_Mann_a2
    _atom_type_scat_Cromer_Mann_a3
    _atom_type_scat_Cromer_Mann_a4
    _atom_type_scat_Cromer_Mann_b1
    _atom_type_scat_Cromer_Mann_b2
    _atom_type_scat_Cromer_Mann_b3
    _atom_type_scat_Cromer_Mann_b4
    _atom_type_scat_Cromer_Mann_c
    _atom_type_scat_dispersion_real
    _atom_type_scat_dispersion_imag
    _atom_type_scat_source
    C 2.3100 1.0200 1.5886 0.8650 20.8439 10.2075 0.5687 51.6512 0.2156 0.0033
                                                                          0.0016
                                'International Tables Vol C 4.2.6.8 and 6.1.1.4'
    H 0.4930 0.3229 0.1402 0.0408 10.5109 26.1257 3.1424 57.7998 0.0030 0.0000
                                                                          0.0000
                                'International Tables Vol C 4.2.6.8 and 6.1.1.4'
    B 2.0545 1.3326 1.0979 0.7068 23.2185 1.0210 60.3498 0.1403 -0.1932 0.0013
                                                                          0.0007
                                'International Tables Vol C 4.2.6.8 and 6.1.1.4'
    N 12.2126 3.1322 2.0125 1.1663 0.0057 9.8933 28.9975 0.5826 -11.5290 0.0061
                                                                          0.0033
                                'International Tables Vol C 4.2.6.8 and 6.1.1.4'
_computing_data_collection
;
CrysAlis CCD (Oxford Diffraction, 20025)
;
_computing_cell_refinement
;
CrysAlis RED (Oxford Diffraction, 2002)
;
_computing_data_reduction
;
CrysAlis RED (Oxford Diffraction, 2002)
;
_computing_structure_solution     'SIR92 (Altomare <i>et al.</i>, 1994)'
_computing_structure_refinement     'CRYSTALS (Betteridge <i>et al.</i>, 2003)'
_computing_molecular_graphics     'CAMERON (Watkin <i>et al.</i>, 1996)'
_computing_publication_material     'CRYSTALS (Betteridge <i>et al.</i>, 2003)'
loop_
    _atom_site_type_symbol
    _atom_site_label
    _atom_site_fract_x
    _atom_site_fract_y
    _atom_site_fract_z
    _atom_site_U_iso_or_equiv
    _atom_site_adp_type
    _atom_site_occupancy
    _atom_site_disorder_assembly
    _atom_site_disorder_group
    N N1 1.07937(13) 0.0122(3) 0.90876(12) 0.0456 Uani 1.0000 . .
    C C9 0.94717(15) 0.0472(3) 0.80805(13) 0.0417 Uani 1.0000 . .
    C C10 0.92753(16) 0.2405(3) 0.71948(14) 0.0406 Uani 1.0000 . .
    C C1 1.03776(16) 0.3948(3) 0.73368(14) 0.0430 Uani 1.0000 . .
    N N2 1.16544(14) 0.3539(3) 0.83909(13) 0.0491 Uani 1.0000 . .
    B B 1.19265(18) 0.1616(4) 0.92917(17) 0.0403 Uani 1.0000 . .
    C C11 1.33755(15) 0.1227(3) 1.04553(14) 0.0399 Uani 1.0000 . .
    C C12 1.44379(16) 0.2892(3) 1.07293(15) 0.0477 Uani 1.0000 . .
    C C13 1.57062(17) 0.2611(4) 1.17915(16) 0.0531 Uani 1.0000 . .
    C C14 1.59475(16) 0.0640(4) 1.26062(15) 0.0511 Uani 1.0000 . .
    C C15 1.49189(18) -0.1046(4) 1.23488(17) 0.0560 Uani 1.0000 . .
    C C16 1.36508(17) -0.0755(3) 1.12917(17) 0.0517 Uani 1.0000 . .
    C C2 1.01683(19) 0.5787(4) 0.64568(17) 0.0543 Uani 1.0000 . .
    C C3 0.8862(2) 0.6115(4) 0.54197(17) 0.0612 Uani 1.0000 . .
    C C4 0.7787(2) 0.4684(4) 0.52663(17) 0.0583 Uani 1.0000 . .
    C C5 0.79515(16) 0.2780(4) 0.61455(14) 0.0475 Uani 1.0000 . .
    C C6 0.68699(17) 0.1231(4) 0.60321(17) 0.0561 Uani 1.0000 . .
    C C7 0.70890(17) -0.0588(4) 0.68964(17) 0.0580 Uani 1.0000 . .
    C C8 0.83880(17) -0.0999(4) 0.79292(16) 0.0522 Uani 1.0000 . .
    H H12 1.4293 0.4288 1.0166 0.0546 Uiso 1.0000 . .
    H H13 1.6423 0.3824 1.1956 0.0605 Uiso 1.0000 . .
    H H14 1.6813 0.0443 1.3339 0.0599 Uiso 1.0000 . .
    H H15 1.5087 -0.2397 1.2902 0.0629 Uiso 1.0000 . .
    H H16 1.2954 -0.1980 1.1133 0.0628 Uiso 1.0000 . .
    H H2 1.0918 0.6844 0.6551 0.0617 Uiso 1.0000 . .
    H H3 0.8736 0.7378 0.4805 0.0712 Uiso 1.0000 . .
    H H4 0.6920 0.4919 0.4565 0.0616 Uiso 1.0000 . .
    H H6 0.5982 0.1487 0.5315 0.0599 Uiso 1.0000 . .
    H H7 0.6355 -0.1652 0.6800 0.0684 Uiso 1.0000 . .
    H H8 0.8547 -0.2320 0.8529 0.0600 Uiso 1.0000 . .
    H H101 1.0917 -0.1139 0.9595 0.0510 Uiso 1.0000 . .
    H H102 1.2340 0.4503 0.8471 0.0527 Uiso 1.0000 . .
loop_
    _atom_site_aniso_label
    _atom_site_aniso_U_11
    _atom_site_aniso_U_22
    _atom_site_aniso_U_33
    _atom_site_aniso_U_12
    _atom_site_aniso_U_13
    _atom_site_aniso_U_23
    N1 0.0460(7) 0.0460(7) 0.0388(6) -0.0010(6) 0.0146(5) 0.0082(6)
    C9 0.0420(7) 0.0475(9) 0.0358(7) 0.0013(7) 0.0182(6) -0.0005(7)
    C10 0.0424(7) 0.0452(9) 0.0354(6) 0.0063(7) 0.0190(6) 0.0001(6)
    C1 0.0453(8) 0.0455(8) 0.0400(7) 0.0084(7) 0.0212(6) 0.0054(7)
    N2 0.0402(6) 0.0529(9) 0.0506(7) 0.0006(6) 0.0180(6) 0.0130(6)
    B 0.0415(8) 0.0417(9) 0.0387(8) 0.0033(7) 0.0194(6) 0.0029(7)
    C11 0.0411(7) 0.0403(8) 0.0391(7) 0.0041(6) 0.0193(6) 0.0031(6)
    C12 0.0479(8) 0.0481(9) 0.0445(7) 0.0000(8) 0.0191(6) 0.0051(8)
    C13 0.0450(8) 0.0589(11) 0.0517(9) -0.0047(8) 0.0191(7) -0.0027(8)
    C14 0.0421(8) 0.0626(11) 0.0430(7) 0.0078(8) 0.0150(6) 0.0010(8)
    C15 0.0526(9) 0.0582(11) 0.0528(9) 0.0112(9) 0.0206(7) 0.0179(9)
    C16 0.0452(8) 0.0493(10) 0.0555(9) 0.0015(8) 0.0190(7) 0.0128(8)
    C2 0.0590(9) 0.0540(10) 0.0541(9) 0.0104(8) 0.0297(8) 0.0142(8)
    C3 0.0716(11) 0.0607(11) 0.0490(9) 0.0188(10) 0.0260(8) 0.0179(9)
    C4 0.0565(9) 0.0651(12) 0.0421(8) 0.0178(9) 0.0134(7) 0.0059(8)
    C5 0.0463(8) 0.0558(10) 0.0374(7) 0.0110(8) 0.0168(6) -0.0022(7)
    C6 0.0422(8) 0.0732(12) 0.0455(8) 0.0055(9) 0.0141(6) -0.0074(9)
    C7 0.0454(8) 0.0729(13) 0.0548(9) -0.0082(9) 0.0225(7) -0.0070(9)
    C8 0.0495(9) 0.0610(11) 0.0488(8) -0.0036(8) 0.0250(7) 0.0012(8)
loop_
    _geom_bond_atom_site_label_1
    _geom_bond_atom_site_label_2
    _geom_bond_site_symmetry_1
    _geom_bond_site_symmetry_2
    _geom_bond_distance
    _geom_bond_publ_flag
    N1 C9 . . 1.4001(18) no
    N1 B . . 1.412(2) no
    N1 H101 . . 0.876 no
    C9 C10 . . 1.422(2) no
    C9 C8 . . 1.377(2) no
    C10 C1 . . 1.420(2) no
    C10 C5 . . 1.422(2) no
    C1 N2 . . 1.3956(19) no
    C1 C2 . . 1.378(2) no
    N2 B . . 1.416(2) no
    N2 H102 . . 0.888 no
    B C11 . . 1.562(2) no
    C11 C12 . . 1.393(2) no
    C11 C16 . . 1.393(2) no
    C12 C13 . . 1.385(2) no
    C12 H12 . . 0.969 no
    C13 C14 . . 1.377(3) no
    C13 H13 . . 0.976 no
    C14 C15 . . 1.376(3) no
    C14 H14 . . 0.949 no
    C15 C16 . . 1.383(2) no
    C15 H15 . . 0.940 no
    C16 H16 . . 0.966 no
    C2 C3 . . 1.401(2) no
    C2 H2 . . 0.969 no
    C3 C4 . . 1.356(3) no
    C3 H3 . . 0.958 no
    C4 C5 . . 1.412(3) no
    C4 H4 . . 0.937 no
    C5 C6 . . 1.413(3) no
    C6 C7 . . 1.356(3) no
    C6 H6 . . 0.961 no
    C7 C8 . . 1.400(2) no
    C7 H7 . . 0.956 no
    C8 H8 . . 0.963 no
loop_
    _geom_angle_atom_site_label_1
    _geom_angle_atom_site_label_2
    _geom_angle_atom_site_label_3
    _geom_angle_site_symmetry_1
    _geom_angle_site_symmetry_2
    _geom_angle_site_symmetry_3
    _geom_angle
    _geom_angle_publ_flag
    C9 N1 B . . . 123.84(13) no
    C9 N1 H101 . . . 117.0 no
    B N1 H101 . . . 119.1 no
    N1 C9 C10 . . . 117.69(13) no
    N1 C9 C8 . . . 122.02(14) no
    C10 C9 C8 . . . 120.29(14) no
    C9 C10 C1 . . . 121.16(12) no
    C9 C10 C5 . . . 119.17(14) no
    C1 C10 C5 . . . 119.67(14) no
    C10 C1 N2 . . . 117.75(13) no
    C10 C1 C2 . . . 120.18(14) no
    N2 C1 C2 . . . 122.08(15) no
    C1 N2 B . . . 123.93(14) no
    C1 N2 H102 . . . 117.3 no
    B N2 H102 . . . 118.7 no
    N2 B N1 . . . 115.57(13) no
    N2 B C11 . . . 122.03(14) no
    N1 B C11 . . . 122.37(13) no
    B C11 C12 . . . 121.53(14) no
    B C11 C16 . . . 121.48(14) no
    C12 C11 C16 . . . 116.95(14) no
    C11 C12 C13 . . . 121.70(16) no
    C11 C12 H12 . . . 119.6 no
    C13 C12 H12 . . . 118.7 no
    C12 C13 C14 . . . 120.09(17) no
    C12 C13 H13 . . . 119.3 no
    C14 C13 H13 . . . 120.6 no
    C13 C14 C15 . . . 119.32(15) no
    C13 C14 H14 . . . 120.5 no
    C15 C14 H14 . . . 120.2 no
    C14 C15 C16 . . . 120.50(17) no
    C14 C15 H15 . . . 119.3 no
    C16 C15 H15 . . . 120.2 no
    C11 C16 C15 . . . 121.42(16) no
    C11 C16 H16 . . . 120.1 no
    C15 C16 H16 . . . 118.4 no
    C1 C2 C3 . . . 119.49(18) no
    C1 C2 H2 . . . 120.4 no
    C3 C2 H2 . . . 120.1 no
    C2 C3 C4 . . . 121.63(18) no
    C2 C3 H3 . . . 118.6 no
    C4 C3 H3 . . . 119.8 no
    C3 C4 C5 . . . 120.91(16) no
    C3 C4 H4 . . . 120.7 no
    C5 C4 H4 . . . 118.4 no
    C10 C5 C4 . . . 118.13(16) no
    C10 C5 C6 . . . 118.52(16) no
    C4 C5 C6 . . . 123.35(16) no
    C5 C6 C7 . . . 120.87(16) no
    C5 C6 H6 . . . 117.9 no
    C7 C6 H6 . . . 121.2 no
    C6 C7 C8 . . . 121.40(17) no
    C6 C7 H7 . . . 120.3 no
    C8 C7 H7 . . . 118.3 no
    C7 C8 C9 . . . 119.74(17) no
    C7 C8 H8 . . . 121.3 no
    C9 C8 H8 . . . 119.0 no
loop_
    _geom_hbond_atom_site_label_d
    _geom_hbond_atom_site_label_h
    _geom_hbond_atom_site_label_a
    _geom_hbond_site_symmetry_a
    _geom_hbond_distance_dh
    _geom_hbond_distance_ha
    _geom_hbond_distance_da
    _geom_hbond_angle_dha
    _geom_hbond_publ_flag
    C12 H12 Cg3 2_857 0.97 2.86 3.630(2) 136 yes
