# Supplementary material for: 2-Phenyl­naphtho­[1,8-de][1,3,2]diaza­borinane
Source: Acta Crystallogr Sect E Struct Rep Online. 2011 Jul 9;67(Pt 8):o1995. doi: 10.1107/S1600536811026985 (PMC3213450; doi:10.1107/S1600536811026985)
Supplement: Supplementary file 2 [file e-67-o1995-Isup2.hkl]

data_I
#  danbph in P 21                          
_audit_creation_date        10-05-29
_audit_creation_method      CRYSTALS 

_cell_length_a                    11.012
_cell_angle_alpha                 90
_cell_length_b                    5.430
_cell_angle_beta                  117.57
_cell_length_c                    11.745
_cell_angle_gamma                 90

# NOTE Fc on scale of Fo,     11.73942
# Status flags: 
#    o - used in refinement 
#    < - excluded by I/sigmaI cutoff 
#    x - excluded for another reason  

loop_
_refln_index_h
_refln_index_k
_refln_index_l
_refln_F_squared_meas
_refln_F_squared_calc
_refln_F_squared_sigma
_refln_observed_status
   2   0   0    14460.30    15219.58       78.26 o
   3   0   0       21.43        2.99       18.81 o
   4   0   0    10730.30    10695.89       96.38 o
   5   0   0     1012.01     1013.35       41.57 o
   6   0   0     1539.76     1611.77       53.32 o
   7   0   0     3136.20     3468.46       79.06 o
   8   0   0    19948.15    20999.93      199.58 o
   9   0   0      842.81      787.01       66.41 o
  10   0   0       94.12       90.90       50.70 o
  11   0   0      148.43      154.30       55.10 o
  12   0   0      188.21      144.94      104.88 o
  13   0   0       73.63        6.14       99.59 o
  14   0   0      168.28      218.39      104.98 o
   1   1   0     2746.42     2910.50       23.28 o
   2   1   0    41724.27    44001.38       85.68 o
   3   1   0     4184.97     4141.94       32.47 o
   4   1   0    12048.75    11749.59       59.48 o
   5   1   0    29264.02    26433.53      111.85 o
   6   1   0     7055.48     6886.90       61.93 o
   7   1   0    14403.08    14994.75       93.90 o
   8   1   0    39918.27    39388.61      230.23 o
   9   1   0     1656.07     1819.05       55.98 o
  10   1   0      367.61      336.57       41.72 o
  11   1   0      153.31      197.84       41.68 o
  12   1   0     1373.64     1158.16       93.61 o
  13   1   0      102.70      195.73       66.89 o
  14   1   0       68.94       67.78      105.55 o
   0   2   0    26820.15    29041.28      137.22 o
   1   2   0    27557.52    26543.01       92.78 o
   2   2   0      337.23      419.38       14.66 o
   3   2   0    95592.25    87881.73      173.95 o
   4   2   0     5785.33     5244.65       49.14 o
   5   2   0     4330.10     4197.95       50.61 o
   6   2   0     3121.63     2796.55       43.70 o
   7   2   0     1182.94     1340.71       39.78 o
   8   2   0     3178.95     3336.43       67.47 o
   9   2   0     5973.23     6132.96       92.08 o
  10   2   0     1703.35     1863.63       61.17 o
  11   2   0      789.46      877.94       52.32 o
  12   2   0       27.68       69.90       63.37 o
  13   2   0      125.19       96.31       67.91 o
  14   2   0       32.34      153.06      104.17 o
   1   3   0    10457.34     9700.07       77.47 o
   2   3   0    37437.03    34066.44      121.02 o
   3   3   0     2220.66     1906.81       35.71 o
   4   3   0       40.81       24.09       18.68 o
   5   3   0      293.64      284.63       24.00 o
   6   3   0     1419.35     1120.22       40.70 o
   7   3   0      747.25      727.89       34.58 o
   8   3   0      266.97      232.93       39.59 o
   9   3   0     1291.45     1319.18       56.28 o
  10   3   0      119.79      134.52       43.53 o
  11   3   0      882.38      770.99       66.62 o
  12   3   0      209.87      225.02      114.02 o
   0   4   0     3545.60     3723.64       77.62 o
   1   4   0      809.65      718.72       34.46 o
   2   4   0     8970.25     8611.94       76.34 o
   3   4   0      395.86      344.79       26.11 o
   4   4   0      843.08      899.42       32.36 o
   5   4   0     1197.29     1081.44       43.04 o
   6   4   0    18409.60    18087.82      132.57 o
   7   4   0     2332.36     2308.85       67.47 o
   8   4   0     1889.75     2003.16       64.59 o
   9   4   0      422.24      547.00       55.11 o
  10   4   0       39.13       91.15       51.79 o
  11   4   0      136.86      105.17       90.35 o
  12   4   0      -56.46       86.96       98.22 o
   1   5   0     6975.08     6981.06      103.60 o
   2   5   0     3894.03     4097.12       84.01 o
   3   5   0     2032.98     1962.36       69.53 o
   4   5   0      525.50      559.39       50.87 o
   5   5   0      582.74      689.56       50.46 o
   6   5   0     6096.40     6102.19      101.58 o
   7   5   0      617.44      688.84       60.82 o
   8   5   0      852.63      939.16       80.02 o
   9   5   0      350.02      339.29       57.75 o
  10   5   0       25.51       21.20       52.39 o
  11   5   0      220.82      274.25      102.71 o
   0   6   0     2750.15     2839.22      157.00 o
   1   6   0     2183.29     2088.37       97.94 o
   2   6   0     3290.84     3173.31      113.12 o
   3   6   0      949.78      882.73       82.23 o
   4   6   0       41.49       48.08       62.58 o
   5   6   0        7.88        9.44       60.93 o
   6   6   0       20.60       20.14       61.76 o
   7   6   0      -20.79       26.98       90.77 o
   9   6   0     1066.04     1006.29       92.89 o
   1   7   0       12.68       76.99       62.31 o
   2   7   0       53.59       35.30       66.20 o
   3   7   0      447.46      439.98       73.59 o
   4   7   0      270.69      217.91       76.30 o
   5   7   0      401.38      410.47       76.33 o
   6   7   0      -16.09        8.46       97.54 o
 -14   0   1      -16.35       12.52       92.77 o
 -13   0   1     2602.93     2476.54      169.38 o
 -12   0   1       22.58       17.96       58.14 o
 -11   0   1     2363.73     2400.48       97.35 o
 -10   0   1    14207.60    14323.87      193.56 o
  -9   0   1     1016.01      985.36       75.44 o
  -8   0   1    22547.85    22376.68      204.83 o
  -7   0   1        3.30       15.43       34.27 o
  -6   0   1     2881.50     2649.40       65.81 o
  -5   0   1      829.30      801.10       38.16 o
  -4   0   1       14.68        0.01       21.14 o
  -3   0   1    48907.45    54946.46      167.65 o
  -2   0   1    41412.30        0.00      126.51 x
   1   0   1   175873.02        0.00      265.12 x
   2   0   1    35040.65    39438.46      128.49 o
   3   0   1     6698.56     7000.08       69.83 o
   4   0   1    97820.79    97497.32      296.30 o
   5   0   1     4222.98     4744.73       73.56 o
   6   0   1     3225.96     3699.58       72.64 o
   7   0   1     2998.17     3404.33       80.61 o
   8   0   1      255.90      326.36       50.85 o
   9   0   1      956.98      972.44       65.51 o
  10   0   1      473.74      443.89       58.98 o
  11   0   1     1667.43     1338.43      138.31 o
  12   0   1     2704.27     2300.77      167.71 o
  13   0   1      316.82      401.47      118.70 o
 -14   1   1       24.92       58.68       78.68 o
 -13   1   1      896.81      816.58       89.96 o
 -12   1   1       -2.00       23.65       41.92 o
 -11   1   1      348.62      380.85       44.42 o
 -10   1   1     1172.77     1136.48       52.83 o
  -9   1   1     8203.64     8348.84      100.68 o
  -8   1   1    15028.15    15490.40      122.97 o
  -7   1   1     3403.20     3647.58       57.54 o
  -6   1   1    14619.06    13964.08       83.88 o
  -5   1   1    43056.96    42185.40      114.43 o
  -4   1   1    47586.58    46757.30      109.32 o
  -3   1   1    31572.62    33225.64       86.65 o
  -2   1   1   171819.52   172340.02      261.13 o
  -1   1   1   276232.38   288294.16      950.57 o
   0   1   1    41154.66    43609.10       81.44 o
   1   1   1     7831.26     8278.83       37.20 o
   2   1   1     1966.13     2005.10       22.82 o
   3   1   1     6312.25     5680.20       42.95 o
   4   1   1    84206.16    77263.22      165.37 o
   5   1   1    11711.84     9989.34       75.35 o
   6   1   1     4539.24     4561.45       53.23 o
   7   1   1    39101.98    42257.49      156.74 o
   8   1   1     3761.11     3935.12       68.48 o
   9   1   1      296.67      333.84       38.55 o
  10   1   1       23.40       25.68       36.14 o
  11   1   1      207.19      154.88       66.02 o
  12   1   1      219.48      317.25       70.53 o
  13   1   1       71.50       58.14       68.41 o
 -13   2   1      205.16      280.14       73.13 o
 -12   2   1      329.59      296.32       48.83 o
 -11   2   1      764.91      810.84       50.86 o
 -10   2   1      801.87      777.47       49.21 o
  -9   2   1      209.85      212.38       37.98 o
  -8   2   1     2466.81     2578.21       59.90 o
  -7   2   1     4546.91     4251.63       52.01 o
  -6   2   1     5210.67     4861.46       52.19 o
  -5   2   1    17438.64    16397.55       91.74 o
  -4   2   1    57236.91    51482.16      139.44 o
  -3   2   1     4079.48     3301.24       36.81 o
  -2   2   1     1097.92     1076.55       20.01 o
  -1   2   1    23773.15    22827.72       94.62 o
   0   2   1    21773.05    24402.99       88.37 o
   1   2   1    17319.59    17499.60       63.58 o
   2   2   1    53091.66    49905.09      128.22 o
   3   2   1    11550.75    10600.17       65.84 o
   4   2   1     2093.00     1681.70       33.13 o
   5   2   1      324.16      294.79       21.91 o
   6   2   1      357.24      288.92       28.82 o
   7   2   1    18809.28    19684.37      132.00 o
   8   2   1     1214.88     1465.59       50.77 o
   9   2   1     2392.61     2686.33       65.22 o
  10   2   1      414.22      456.86       51.81 o
  11   2   1      281.87      301.51       71.38 o
  12   2   1       28.61       25.92       70.22 o
  13   2   1      313.61      406.72      109.25 o
 -13   3   1       17.16       27.97      101.69 o
 -12   3   1      306.05      376.41       55.71 o
 -11   3   1     1329.92     1246.06       73.18 o
 -10   3   1     1253.00     1434.85       67.75 o
  -9   3   1     1186.48     1133.22       53.64 o
  -8   3   1       56.24       92.89       30.83 o
  -7   3   1     2315.10     2826.46       48.89 o
  -6   3   1      677.00      747.29       32.05 o
  -5   3   1     1485.25     1304.36       32.95 o
  -4   3   1     2575.69     2081.32       37.87 o
  -3   3   1    10339.51    10142.51       66.30 o
  -2   3   1    15548.08    15877.67       82.62 o
  -1   3   1     9301.50     8603.74       72.82 o
   0   3   1     6004.15     5789.77       59.02 o
   1   3   1    30015.53    26765.30      128.46 o
   2   3   1    19628.93    17613.14       91.92 o
   3   3   1    11042.65     9587.89       74.64 o
   4   3   1      534.26      513.27       26.20 o
   5   3   1     2510.19     2532.37       44.68 o
   6   3   1     3067.90     3283.24       52.01 o
   7   3   1     2557.25     2502.18       55.96 o
   8   3   1      458.97      493.69       44.99 o
   9   3   1      608.17      704.61       48.06 o
  10   3   1     2555.31     2309.62      109.69 o
  11   3   1       45.74       75.36       69.91 o
  12   3   1      -51.40        9.91      106.10 o
 -12   4   1       56.71       18.90       59.40 o
 -11   4   1      198.59      139.02       65.87 o
 -10   4   1       67.43       31.24       63.80 o
  -9   4   1       46.97       47.38       51.99 o
  -8   4   1     2002.20     2193.23       75.36 o
  -7   4   1     5139.94     5340.79       87.10 o
  -6   4   1      449.26      536.73       43.28 o
  -5   4   1      430.26      394.80       33.46 o
  -4   4   1     1448.54     1292.03       41.34 o
  -3   4   1      677.10      692.79       34.33 o
  -2   4   1    29947.30    30337.06      132.13 o
  -1   4   1     4110.22     4129.90       58.88 o
   0   4   1      109.06      127.12       24.17 o
   1   4   1      871.47      870.40       31.72 o
   2   4   1     1037.18      966.36       35.00 o
   3   4   1      681.17      621.10       32.18 o
   4   4   1      578.49      496.13       31.63 o
   5   4   1    12299.60    11758.02       90.61 o
   6   4   1    15294.65    15893.74      113.20 o
   7   4   1      343.17      305.79       51.86 o
   8   4   1      293.46      303.52       50.94 o
   9   4   1      -12.41        7.86       48.45 o
  10   4   1      843.13      650.25      117.93 o
  11   4   1      470.71      102.43      113.29 o
 -11   5   1       -1.05       25.65       55.84 o
 -10   5   1      364.33      374.79       61.62 o
  -9   5   1       88.78       84.05       56.55 o
  -8   5   1      334.17      347.44       56.72 o
  -7   5   1    10603.25    10850.46      154.82 o
  -6   5   1     1360.62     1378.10       60.08 o
  -5   5   1       90.92      117.52       41.28 o
  -4   5   1      297.52      295.73       41.34 o
  -3   5   1     2251.12     2169.08       73.33 o
  -2   5   1    18186.30    19454.66      196.60 o
  -1   5   1      660.78      644.60       48.97 o
   0   5   1     4809.98     4877.93       89.10 o
   1   5   1     4345.28     4581.76       87.04 o
   2   5   1      305.84      300.02       45.08 o
   3   5   1      482.45      452.65       48.57 o
   4   5   1       19.69       39.07       36.46 o
   5   5   1     3998.39     4289.41       81.59 o
   6   5   1      420.49      460.64       47.74 o
   7   5   1      884.15     1142.05       62.11 o
   8   5   1      187.43      229.11       62.56 o
   9   5   1       42.74       27.71       51.68 o
  10   5   1      544.28      532.02      122.27 o
  -9   6   1       -0.50       44.28      150.68 o
  -8   6   1       44.44       76.36      109.96 o
  -7   6   1       94.89      204.20       68.52 o
  -6   6   1       81.45      128.91       61.59 o
  -5   6   1      292.79      278.85       64.86 o
  -4   6   1       95.89       56.63       58.18 o
  -3   6   1      152.69      218.80       59.70 o
  -2   6   1      829.84      887.45       76.34 o
  -1   6   1       44.31      117.93       63.73 o
   0   6   1      713.11      666.07       79.53 o
   1   6   1     6797.26     6653.96      151.51 o
   2   6   1     1485.42     1556.25       92.95 o
   3   6   1      785.33      728.31       81.95 o
   4   6   1      132.44      109.41       62.90 o
   5   6   1      370.42      433.93       70.99 o
   6   6   1        5.51       55.39       58.66 o
   7   6   1       49.39       21.68       89.43 o
  -7   7   1      -18.25        6.21       91.05 o
  -6   7   1      -10.46        2.84       70.57 o
  -5   7   1      463.36      395.77       80.50 o
  -4   7   1      613.55      638.21       79.51 o
  -3   7   1      106.53      139.31       64.67 o
  -2   7   1      -23.56       13.08       63.61 o
  -1   7   1      144.28      157.57       71.31 o
   0   7   1      -18.75        8.60       71.96 o
   1   7   1      138.87      145.86       69.73 o
   2   7   1      526.68      486.04       81.02 o
   3   7   1      146.77      123.18       67.48 o
   4   7   1      -97.16       15.00       70.59 o
   5   7   1       -5.86       15.67       66.26 o
   6   7   1       16.51        0.61       85.54 o
 -14   0   2       44.08      107.71      100.70 o
 -13   0   2       48.89       12.27       60.03 o
 -12   0   2      -11.12        0.58       59.81 o
 -11   0   2      577.88      499.96       71.19 o
 -10   0   2     1235.85     1173.52       80.24 o
  -9   0   2   108317.50   102343.70      471.31 o
  -8   0   2     1947.48     2160.78       72.25 o
  -7   0   2     2095.59     1731.30       64.19 o
  -6   0   2      441.23      408.44       35.50 o
  -5   0   2     2024.73     1895.26       50.47 o
  -4   0   2       14.72        5.51       19.33 o
  -3   0   2    17265.70    17518.53      101.06 o
  -2   0   2   438259.53   449864.28     1698.48 o
  -1   0   2   147405.98        0.00      821.24 x
   0   0   2    95330.26        0.00      194.06 x
   1   0   2    70414.45    78795.39      197.26 o
   2   0   2     5049.18     4694.73       48.14 o
   3   0   2    22699.05    23857.71      129.77 o
   4   0   2    15269.60    13602.28      122.85 o
   5   0   2       82.73      107.62       30.06 o
   6   0   2     2020.08     2062.86       61.73 o
   7   0   2     1586.31     1868.23       63.39 o
   8   0   2       68.24       96.98       45.10 o
   9   0   2       96.87      111.23       78.82 o
  10   0   2        7.94        7.55       78.01 o
  11   0   2     1561.84     1012.62      139.90 o
  12   0   2      547.39      398.16      120.27 o
  13   0   2      -74.13        6.76       96.41 o
 -15   1   2      200.18      253.43      107.86 o
 -14   1   2      820.98      651.73       87.08 o
 -13   1   2       42.53       37.73       50.94 o
 -12   1   2      104.37      100.82       43.99 o
 -11   1   2        4.33       19.14       40.04 o
 -10   1   2      402.35      453.22       46.57 o
  -9   1   2    11289.92    11526.52      115.14 o
  -8   1   2      467.21      488.09       36.11 o
  -7   1   2      974.72      976.78       36.73 o
  -6   1   2     2392.92     2690.59       37.38 o
  -5   1   2    18122.15    17276.36       73.09 o
  -4   1   2    30645.38    29469.97       86.81 o
  -3   1   2    80743.80    85055.32      147.85 o
  -2   1   2   261347.52   273534.38     1069.42 o
  -1   1   2   699404.00   689525.88     2432.33 o
   0   1   2    28607.98    29176.26       78.32 o
   1   1   2    15114.17    15994.67       58.15 o
   2   1   2     8018.54     7919.98       51.46 o
   3   1   2    63395.77    61103.91      154.74 o
   4   1   2      853.64      623.67       23.57 o
   5   1   2     3781.93     3594.15       47.30 o
   6   1   2    21751.54    23104.34      114.50 o
   7   1   2     1975.53     2097.76       45.20 o
   8   1   2    10130.08    12090.94      125.19 o
   9   1   2      732.04      800.42       70.75 o
  10   1   2       77.48       56.97       58.73 o
  11   1   2      844.30      835.66       84.69 o
  12   1   2      133.54       97.63       70.92 o
  13   1   2      -44.10       24.20      100.07 o
 -14   2   2       62.30       65.58      105.07 o
 -13   2   2      159.24      169.19       47.36 o
 -12   2   2      957.50      752.69       59.14 o
 -11   2   2      289.88      321.28       44.10 o
 -10   2   2        0.94       24.00       40.18 o
  -9   2   2     1440.48     1397.79       53.01 o
  -8   2   2     1505.94     1433.13       49.14 o
  -7   2   2      341.08      302.83       23.85 o
  -6   2   2    39319.75    39220.95      129.23 o
  -5   2   2     8609.68     7523.58       63.96 o
  -4   2   2    12668.38    11395.37       71.14 o
  -3   2   2    11769.94    11684.14       63.85 o
  -2   2   2     1881.87     2153.69       28.11 o
  -1   2   2    24841.27    22111.91      104.58 o
   0   2   2    83424.40    80403.12      155.37 o
   1   2   2     2867.04     2722.09       36.37 o
   2   2   2     9618.34     8419.24       59.64 o
   3   2   2     2216.01     2062.18       33.95 o
   4   2   2     1732.26     1652.77       33.46 o
   5   2   2     7008.89     6759.75       63.52 o
   6   2   2    19660.42    20715.39      119.80 o
   7   2   2     4181.32     4216.44       74.53 o
   8   2   2     1065.00     1408.73       50.90 o
   9   2   2      902.85      998.79       76.39 o
  10   2   2      144.67      117.73       63.31 o
  11   2   2       17.57      148.86       67.18 o
  12   2   2      100.32       53.86       71.83 o
  13   2   2      539.03      461.48      130.58 o
 -13   3   2       92.65      106.33       53.97 o
 -12   3   2      498.85      384.57       61.49 o
 -11   3   2     1852.57     1800.38       79.92 o
 -10   3   2      263.61      239.79       53.75 o
  -9   3   2     1111.29     1343.93       62.66 o
  -8   3   2      892.91     1197.97       39.96 o
  -7   3   2     1958.70     2757.00       49.07 o
  -6   3   2      662.86      617.04       30.95 o
  -5   3   2     1161.67     1112.99       33.03 o
  -4   3   2     1063.71     1124.53       26.99 o
  -3   3   2     3809.70     4071.99       40.75 o
  -2   3   2     2198.29     2376.55       31.25 o
  -1   3   2     3246.42     3172.78       41.11 o
   0   3   2    53444.25    53020.06      170.48 o
   1   3   2     9039.14     8032.53       63.25 o
   2   3   2    22626.70    19457.78      113.08 o
   3   3   2     2174.59     2012.86       38.78 o
   4   3   2      498.54      511.55       28.83 o
   5   3   2    22646.85    22024.28      123.24 o
   6   3   2     1609.90     1663.15       44.83 o
   7   3   2      498.75      452.94       42.33 o
   8   3   2      120.56      118.81       38.27 o
   9   3   2      120.86      112.46       60.94 o
  10   3   2      184.83      193.09       66.05 o
  11   3   2       98.44      141.36       69.48 o
 -13   4   2       37.48       93.94       65.80 o
 -12   4   2       42.95      130.62       59.81 o
 -11   4   2      337.55      366.74       64.11 o
 -10   4   2      110.98      149.67       54.66 o
  -9   4   2      720.52      690.28       63.71 o
  -8   4   2     2534.47     2797.06       81.30 o
  -7   4   2     1108.34     1175.59       51.53 o
  -6   4   2       79.28      155.00       35.34 o
  -5   4   2       12.14       28.83       34.30 o
  -4   4   2     1380.55     1634.13       61.15 o
  -3   4   2     7342.93     8011.91       74.48 o
  -2   4   2      368.63      388.28       31.28 o
  -1   4   2       83.09       80.25       25.63 o
   0   4   2       34.41       64.86       24.63 o
   1   4   2      472.28      514.92       29.32 o
   2   4   2      457.49      382.13       30.74 o
   3   4   2      190.50      194.45       28.70 o
   4   4   2     4984.91     4988.39       59.81 o
   5   4   2    16070.61    15298.70      115.29 o
   6   4   2     4467.86     4302.22       68.80 o
   7   4   2       80.38       59.62       32.96 o
   8   4   2      131.54       64.59       48.03 o
   9   4   2      433.41      392.94      102.80 o
  10   4   2      354.64      184.55      109.55 o
  11   4   2       66.05       49.53       86.04 o
 -11   5   2      632.48      567.20       72.00 o
 -10   5   2      261.63      254.38       63.12 o
  -9   5   2      202.68      225.78       58.93 o
  -8   5   2     4961.63     5055.11      137.78 o
  -7   5   2     1943.20     1880.88       80.48 o
  -6   5   2      318.44      265.29       45.18 o
  -5   5   2        4.61        6.82       39.37 o
  -4   5   2      420.53      417.79       44.21 o
  -3   5   2    26348.40    26034.23      203.56 o
  -2   5   2      836.16      839.91       55.11 o
  -1   5   2     3244.38     3154.32       91.74 o
   0   5   2     3442.95     3565.54       79.94 o
   1   5   2       72.65      144.13       38.35 o
   2   5   2      598.01      663.84       52.57 o
   3   5   2      760.53      777.84       55.65 o
   4   5   2       82.23       56.58       46.07 o
   5   5   2     1795.17     2178.98       73.33 o
   6   5   2       67.28      109.29       47.94 o
   7   5   2       78.35      139.12       45.23 o
   8   5   2       20.47      103.15       84.39 o
 -10   6   2      507.62      443.08      115.80 o
  -9   6   2      377.34      495.30       88.15 o
  -8   6   2      282.53      507.71       62.09 o
  -7   6   2      988.21     1019.43       72.22 o
  -6   6   2      894.10      838.60       64.75 o
  -5   6   2      535.94      463.96       57.72 o
  -4   6   2      114.79       66.05       46.74 o
  -3   6   2      194.59      313.41       62.92 o
  -2   6   2        2.66       14.68       59.63 o
  -1   6   2       35.31      108.47       63.47 o
   0   6   2     7538.04     6949.05      161.38 o
   1   6   2     1224.61     1259.17       92.95 o
   2   6   2     1850.67     1815.50      100.50 o
   3   6   2      285.45      340.50       71.56 o
   4   6   2       99.42      111.59       66.16 o
   5   6   2       58.33      139.54       63.56 o
   6   6   2      108.78      171.48       63.40 o
   7   6   2       56.08       41.22       78.34 o
  -7   7   2       55.98       51.69       88.89 o
  -6   7   2      296.06      247.66       75.05 o
  -5   7   2      333.45      343.41       75.88 o
  -4   7   2      329.75      349.25       74.20 o
  -3   7   2       69.06       60.01       63.23 o
  -2   7   2       40.01       71.90       68.49 o
  -1   7   2       25.49       51.65       71.23 o
   0   7   2      677.89      696.67       85.22 o
   1   7   2      158.96      152.78       70.85 o
   2   7   2       64.51      103.37       70.40 o
   3   7   2       29.76       43.78       65.56 o
   4   7   2        6.24        5.31       63.44 o
   5   7   2       27.86       28.21       65.87 o
 -15   0   3       64.47      147.50       69.06 o
 -14   0   3       21.23       50.20       47.90 o
 -13   0   3       44.09       73.83       68.34 o
 -12   0   3       -6.76        0.16       59.89 o
 -11   0   3      958.23     1064.34       82.80 o
 -10   0   3    39475.30    37100.02      306.82 o
  -9   0   3     6578.95     6606.56      124.96 o
  -8   0   3     1017.01     1103.89       56.53 o
  -7   0   3       31.66        2.00       34.85 o
  -6   0   3      898.47      862.53       43.25 o
  -5   0   3    21066.20    21494.93      143.87 o
  -4   0   3     5634.76     5496.13       99.28 o
  -3   0   3   168278.00   170295.11      323.56 o
  -2   0   3   220634.98   226118.06      955.54 o
  -1   0   3    24511.65    26941.83      100.63 o
   0   0   3    28886.80    31103.94      131.49 o
   1   0   3    36768.75    37101.79      167.81 o
   2   0   3   144219.69   143131.61      263.44 o
   3   0   3    56902.86    52766.13      187.19 o
   4   0   3    38996.65    35137.59      199.72 o
   5   0   3      781.87      681.74       41.39 o
   6   0   3       95.99       83.32       35.78 o
   7   0   3      131.80       42.45       73.26 o
   8   0   3      104.70      128.08       78.15 o
   9   0   3       80.26       79.98       76.07 o
  10   0   3     1522.09     1181.78      132.93 o
  11   0   3      135.55      142.98      104.51 o
  12   0   3      404.46      207.81      114.17 o
 -15   1   3       40.27       37.80       46.64 o
 -14   1   3      702.84      778.54       58.77 o
 -13   1   3      380.17      325.04       52.70 o
 -12   1   3       84.37       59.00       41.53 o
 -11   1   3     7240.59     6914.07      106.81 o
 -10   1   3     7513.14     7558.32      101.50 o
  -9   1   3     1026.45      983.79       47.81 o
  -8   1   3     2285.89     2167.78       51.56 o
  -7   1   3     1860.71     1627.70       36.95 o
  -6   1   3     5496.26     5452.53       52.39 o
  -5   1   3    82685.82    79398.34      193.21 o
  -4   1   3     3421.42     3747.22       32.19 o
  -3   1   3      135.18      114.19       17.09 o
  -2   1   3   683536.62   650430.62     2163.58 o
  -1   1   3    49061.59    54900.65       99.47 o
   0   1   3     6993.75     7527.62       40.64 o
   1   1   3     1627.76     1597.98       30.43 o
   2   1   3     1513.88     1447.90       31.70 o
   3   1   3     3774.33     3342.44       42.37 o
   4   1   3     9110.68     8308.46       62.86 o
   5   1   3      951.49     1186.09       28.79 o
   6   1   3     3944.64     4346.50       55.75 o
   7   1   3     2236.79     2757.43       55.60 o
   8   1   3     1734.47     2019.83       84.39 o
   9   1   3      447.01      580.58       65.31 o
  10   1   3     2268.12     2174.92      105.21 o
  11   1   3      358.45      324.63       78.14 o
  12   1   3      508.34      497.65       81.90 o
 -14   2   3      297.06      270.62       61.74 o
 -13   2   3     1970.12     1777.54       85.32 o
 -12   2   3       70.02       40.45       43.75 o
 -11   2   3       96.99       91.22       42.04 o
 -10   2   3      440.61      452.98       42.81 o
  -9   2   3      811.78      882.28       44.66 o
  -8   2   3      368.49      407.85       35.08 o
  -7   2   3    12371.95    12690.93       77.18 o
  -6   2   3     7571.34     7551.81       62.71 o
  -5   2   3     8004.99     7577.07       61.45 o
  -4   2   3      202.29      174.82       18.03 o
  -3   2   3     2537.13     2475.31       41.20 o
  -2   2   3    27687.78    27414.68      117.04 o
  -1   2   3    26350.46    26092.29       94.10 o
   0   2   3    42005.39    39068.87      139.11 o
   1   2   3    11669.84    11311.43       72.89 o
   2   2   3     4321.67     4000.04       44.22 o
   3   2   3     2836.48     2586.48       43.57 o
   4   2   3     2752.16     2864.44       46.63 o
   5   2   3    17165.47    17568.73      100.78 o
   6   2   3    26564.08    27678.39      131.50 o
   7   2   3    12196.45    12670.91      179.51 o
   8   2   3      113.98       61.33       59.31 o
   9   2   3      133.30      145.29       61.15 o
  10   2   3      350.59      370.63       72.33 o
  11   2   3      141.20      103.43       68.73 o
  12   2   3     2335.88     2004.84      173.60 o
 -14   3   3      107.29       57.75       64.51 o
 -13   3   3      148.78      114.04       65.46 o
 -12   3   3      630.88      764.76       76.59 o
 -11   3   3     1207.82     1300.27       83.14 o
 -10   3   3      909.87      899.32       76.71 o
  -9   3   3      289.73      458.84       61.51 o
  -8   3   3     5136.67     6285.75       81.79 o
  -7   3   3     3237.96     3310.86       61.71 o
  -6   3   3     4011.02     3680.75       63.79 o
  -5   3   3     1886.46     1867.40       38.49 o
  -4   3   3      816.38      872.52       34.46 o
  -3   3   3     7054.48     7461.93       73.98 o
  -2   3   3     6899.39     7553.85       71.90 o
  -1   3   3     2773.84     2690.97       39.87 o
   0   3   3     1182.44     1175.96       29.43 o
   1   3   3    27961.10    26572.00      139.46 o
   2   3   3     1373.09     1113.91       36.74 o
   3   3   3     2954.71     2969.88       46.75 o
   4   3   3    36405.66    34538.72      153.02 o
   5   3   3     7029.29     7241.82       84.44 o
   6   3   3     7507.58     7810.94       80.60 o
   7   3   3      546.33      553.52       51.67 o
   8   3   3      194.87      176.53       61.85 o
   9   3   3      306.95      301.77       69.25 o
  10   3   3      198.87      221.22       71.73 o
  11   3   3      119.23      104.92       71.38 o
  12   3   3      487.82      508.06      128.15 o
 -13   4   3       44.99      159.31       75.71 o
 -12   4   3      307.18      384.23       66.34 o
 -11   4   3     1000.76      910.93       74.53 o
 -10   4   3      129.12       82.03       53.64 o
  -9   4   3      665.43      738.21       62.55 o
  -8   4   3     2388.30     2439.18       78.35 o
  -7   4   3      137.60      184.49       37.28 o
  -6   4   3      192.56      229.69       35.88 o
  -5   4   3     1776.29     1789.47       56.03 o
  -4   4   3    46571.04    44183.13      302.86 o
  -3   4   3    23797.55    24241.64      150.56 o
  -2   4   3      853.21      897.42       41.72 o
  -1   4   3      447.75      387.24       39.84 o
   0   4   3       24.67       29.29       33.85 o
   1   4   3     6379.60     6333.29       71.20 o
   2   4   3       81.35      108.32       24.58 o
   3   4   3      381.16      492.16       30.97 o
   4   4   3    16991.34    17003.06      129.32 o
   5   4   3     2414.35     2204.39       54.92 o
   6   4   3     1540.38     1539.96       52.45 o
   7   4   3      363.06      351.03       53.35 o
   8   4   3      388.86      338.46       70.81 o
   9   4   3     2587.53     2219.36      170.18 o
  10   4   3      -16.05       14.58       85.23 o
 -11   5   3     2119.09     1873.06       97.40 o
 -10   5   3      226.27      243.21       65.17 o
  -9   5   3     1053.58      990.35       75.22 o
  -8   5   3     2341.48     1964.31      111.18 o
  -7   5   3       60.68       83.45       43.50 o
  -6   5   3      390.52      437.98       46.37 o
  -5   5   3      167.75      172.77       40.78 o
  -4   5   3     1586.11     1556.55       58.92 o
  -3   5   3      470.51      544.95       53.76 o
  -2   5   3      222.21      191.26       47.13 o
  -1   5   3      -10.74        7.99       43.59 o
   0   5   3      556.60      534.24       44.35 o
   1   5   3     3342.55     3516.57       73.16 o
   2   5   3      117.45      190.31       38.62 o
   3   5   3       41.46       35.81       43.50 o
   4   5   3     2484.92     2436.04       82.26 o
   5   5   3      143.80      145.18       51.54 o
   6   5   3      184.67      260.47       50.12 o
   7   5   3      143.84      173.68       87.48 o
 -10   6   3       79.29      167.46      111.43 o
  -9   6   3      385.71      421.95       79.21 o
  -8   6   3     1970.55     2085.79       89.32 o
  -7   6   3      148.14      122.82       53.87 o
  -6   6   3      613.53      540.72       54.25 o
  -5   6   3       55.50       48.27       46.89 o
  -4   6   3      129.73      116.27       50.05 o
  -3   6   3      573.01      597.94       56.54 o
  -2   6   3      -14.16        8.18       49.21 o
  -1   6   3     3718.09     3161.47      126.95 o
   0   6   3      438.55      461.22       59.38 o
   1   6   3      968.45     1129.10       87.88 o
   2   6   3       97.36      170.59       67.69 o
   3   6   3       95.25      177.08       64.90 o
   4   6   3      507.02      445.14       79.35 o
   5   6   3       62.75       42.68       64.50 o
   6   6   3      840.92      723.90      122.24 o
   7   6   3       -1.91       73.20       81.38 o
  -7   7   3      209.84      249.52       94.64 o
  -6   7   3       -1.47       23.19       97.97 o
  -5   7   3       65.27       58.16       66.03 o
  -4   7   3      108.70      107.01       69.72 o
  -3   7   3       67.44       45.00       63.21 o
  -2   7   3     1173.02     1191.13       93.61 o
  -1   7   3     1786.51     1518.40      107.56 o
   0   7   3      670.50      708.03       83.67 o
   1   7   3       54.65       78.67       68.86 o
   2   7   3       98.34       79.93       68.24 o
   3   7   3        9.36       16.93       70.46 o
   4   7   3       56.92       19.66       75.61 o
   5   7   3      207.11      192.21      101.30 o
 -15   0   4      313.50      338.85       78.46 o
 -14   0   4      -38.61       54.13       67.74 o
 -13   0   4     1028.62     1065.61       86.45 o
 -12   0   4     1799.37     1606.10       96.36 o
 -11   0   4    17181.30    16330.20      222.58 o
 -10   0   4       13.77       53.97       67.44 o
  -9   0   4     3271.35     3197.10       91.76 o
  -8   0   4     2777.62     3004.21       76.47 o
  -7   0   4      300.54      170.61       40.05 o
  -6   0   4    65680.00    68965.49      230.59 o
  -5   0   4    10817.20    10081.93      156.84 o
  -4   0   4     2875.56     2999.30       54.83 o
  -3   0   4    17170.55    19748.31      112.91 o
  -2   0   4    55912.60    53535.53      183.34 o
  -1   0   4    13536.03    13637.91       76.08 o
   0   0   4       -1.07        0.04       21.24 o
   1   0   4        1.92        1.35       26.92 o
   2   0   4   162397.98   157417.88      425.86 o
   3   0   4      608.78      690.04       30.38 o
   4   0   4     4328.53     4680.50       73.16 o
   5   0   4       85.39      169.22       30.79 o
   6   0   4     1477.38     2117.91       99.53 o
   7   0   4      142.99      245.53       76.46 o
   8   0   4      336.69      278.28       81.79 o
   9   0   4      343.42      452.77       89.59 o
  10   0   4       39.88       26.34       97.64 o
  11   0   4       53.91       10.58       96.24 o
 -15   1   4       71.52       71.46       47.47 o
 -14   1   4      562.47      588.73       58.34 o
 -13   1   4      948.64      789.98       60.94 o
 -12   1   4      985.97      949.13       58.65 o
 -11   1   4     4642.23     4551.92       89.51 o
 -10   1   4    15742.35    15314.14      138.42 o
  -9   1   4      486.27      506.34       38.92 o
  -8   1   4     1096.37     1021.91       40.57 o
  -7   1   4     2156.99     2171.71       43.10 o
  -6   1   4    38009.45    35422.74      143.88 o
  -5   1   4    10807.00    10325.97       77.81 o
  -4   1   4      281.14      336.89       22.68 o
  -3   1   4   194552.42   192759.53      244.97 o
  -2   1   4     4681.99     4166.45       37.74 o
  -1   1   4    47776.88    47785.71      114.34 o
   0   1   4     7090.60     7002.47       57.68 o
   1   1   4      412.23      462.80       23.58 o
   2   1   4    16424.63    15977.85      116.92 o
   3   1   4       59.95      118.52       18.16 o
   4   1   4     4283.64     4360.29       51.33 o
   5   1   4     1174.39     1446.91       32.59 o
   6   1   4     3109.36     4031.53       74.97 o
   7   1   4     1977.30     2418.33       85.54 o
   8   1   4      552.71      784.44       65.79 o
   9   1   4      194.65      145.93       62.34 o
  10   1   4      222.76      237.70       66.73 o
  11   1   4      322.30      379.57       76.68 o
 -15   2   4      390.77      423.19       77.38 o
 -14   2   4      269.66      151.79       72.66 o
 -13   2   4      280.01      257.32       57.71 o
 -12   2   4      112.45      163.86       52.66 o
 -11   2   4      479.76      505.32       47.62 o
 -10   2   4      178.36      285.61       47.37 o
  -9   2   4     2607.02     3232.55       70.61 o
  -8   2   4     1196.24     1206.74       41.19 o
  -7   2   4      484.37      638.53       24.89 o
  -6   2   4      843.37     1026.18       25.85 o
  -5   2   4      832.25      835.24       30.73 o
  -4   2   4    35333.57    35591.59      169.28 o
  -3   2   4   152391.00   150481.58      291.38 o
  -2   2   4    49843.15    48488.21      163.51 o
  -1   2   4    69923.20    67418.20      163.76 o
   0   2   4     4481.67     4209.87       48.20 o
   1   2   4      879.98     1069.80       31.71 o
   2   2   4     1249.64     1444.26       37.18 o
   3   2   4     4870.81     5312.78       58.48 o
   4   2   4    15852.94    16593.90      106.39 o
   5   2   4    20942.07    21038.53      116.31 o
   6   2   4     2737.58     2658.01       67.93 o
   7   2   4      330.31      407.09       62.79 o
   8   2   4      747.37      813.95       76.19 o
   9   2   4      536.56      558.86       76.30 o
  10   2   4      235.20      312.26       67.63 o
  11   2   4     3415.11     2941.82      140.41 o
 -14   3   4      -48.91       16.77       63.99 o
 -13   3   4        7.26        4.42       63.57 o
 -12   3   4      230.17      246.23       61.44 o
 -11   3   4      140.79      139.38       54.15 o
 -10   3   4      237.25      302.12       53.80 o
  -9   3   4     3042.53     3622.01       84.96 o
  -8   3   4     1919.45     2112.58       56.97 o
  -7   3   4     4195.59     4534.52       68.15 o
  -6   3   4     1165.89     1335.19       42.77 o
  -5   3   4      813.91      854.54       36.99 o
  -4   3   4     9710.04    11443.38       90.20 o
  -3   3   4     2303.30     2043.73       48.40 o
  -2   3   4      196.71      255.10       26.32 o
  -1   3   4     4500.41     4130.18       49.93 o
   0   3   4    11138.04    10838.26       71.08 o
   1   3   4      105.00      126.87       25.23 o
   2   3   4     1340.73     1301.46       39.14 o
   3   3   4    36498.50    34532.36      188.52 o
   4   3   4    16340.40    15189.72      136.57 o
   5   3   4     2722.55     2606.62       63.00 o
   6   3   4     1246.91     1272.93       57.54 o
   7   3   4      348.55      326.80       53.60 o
   8   3   4      364.36      255.46       69.14 o
   9   3   4      274.03      235.01       74.77 o
  10   3   4      123.17       69.44       71.19 o
  11   3   4      698.31      522.92      119.57 o
 -13   4   4       93.58      116.25       69.05 o
 -12   4   4      178.99      150.11       63.94 o
 -11   4   4      452.37      484.51       62.96 o
 -10   4   4       71.73       54.13       54.83 o
  -9   4   4      339.92      362.45       54.50 o
  -8   4   4      113.07      158.83       45.36 o
  -7   4   4      848.58      873.66       47.14 o
  -6   4   4     1670.54     1623.10       54.57 o
  -5   4   4     2950.16     3010.85       68.05 o
  -4   4   4    28975.10    29035.31      244.03 o
  -3   4   4     3548.03     3559.10       68.88 o
  -2   4   4     1367.27     1400.70       47.55 o
  -1   4   4     1200.17     1178.57       52.52 o
   0   4   4     3643.08     2945.42       67.33 o
   1   4   4     3709.79     3627.27       69.45 o
   2   4   4     1596.23     1672.57       47.15 o
   3   4   4     1843.16     1696.20       52.19 o
   4   4   4      259.87      368.74       38.00 o
   5   4   4      558.11      640.64       47.08 o
   6   4   4      874.13      851.03       52.79 o
   7   4   4       66.88       63.66       47.17 o
   8   4   4     1073.21      909.09       89.75 o
   9   4   4       41.54       32.62       89.97 o
  10   4   4      145.10       54.42      103.34 o
 -12   5   4     1397.68     1214.05      116.44 o
 -11   5   4       91.85      109.36       68.77 o
 -10   5   4      449.69      428.72       67.23 o
  -9   5   4     1311.24     1115.37       81.58 o
  -8   5   4       38.71       48.96       54.65 o
  -7   5   4      545.56      556.84       50.24 o
  -6   5   4     1168.34     1173.17       57.65 o
  -5   5   4     2374.94     2289.56       69.63 o
  -4   5   4     4382.13     4220.32       83.62 o
  -3   5   4      589.07      550.33       55.23 o
  -2   5   4      646.16      748.40       54.23 o
  -1   5   4      304.23      315.89       48.73 o
   0   5   4     3298.96     3828.16       73.75 o
   1   5   4      837.46      938.16       49.81 o
   2   5   4      447.72      491.01       45.65 o
   3   5   4      104.60      103.15       41.15 o
   4   5   4       66.34       66.47       49.36 o
   5   5   4      146.15      189.57       49.20 o
   6   5   4       12.55       54.99       57.91 o
   7   5   4       86.72       72.90       86.13 o
 -10   6   4      147.64       40.75       96.18 o
  -9   6   4     2194.67     2195.00      119.78 o
  -8   6   4     1341.06     1094.13      103.64 o
  -7   6   4      611.47      550.38       65.66 o
  -6   6   4       83.57      117.13       45.25 o
  -5   6   4      209.43      229.41       54.07 o
  -4   6   4       31.89       71.22       49.33 o
  -3   6   4      730.73      727.14       61.00 o
  -2   6   4     1313.25     1210.56       70.96 o
  -1   6   4      934.12      930.23       67.78 o
   0   6   4      631.69      924.35       63.17 o
   1   6   4       40.33       17.71       69.14 o
   2   6   4      263.24      342.51       54.15 o
   3   6   4      573.24      668.79       60.41 o
   4   6   4      209.53      269.34       67.84 o
   5   6   4     1254.01     1305.86       99.13 o
  -8   7   4       -1.50       27.95       82.15 o
  -7   7   4      167.05      174.80       84.26 o
  -6   7   4       73.23      108.90       66.76 o
  -5   7   4       -1.17       20.54       66.26 o
  -4   7   4       96.13       54.00       69.92 o
  -3   7   4      167.68      137.43       68.70 o
  -2   7   4      197.28      113.19       74.58 o
  -1   7   4     1786.66     1789.20      109.37 o
   0   7   4      149.42      198.03       75.88 o
   1   7   4       -8.12       34.54       70.56 o
   2   7   4      176.66      199.30       74.38 o
   3   7   4      217.49      156.24       77.06 o
   4   7   4      -12.14       54.66      102.45 o
 -16   0   5      135.30       35.41       91.28 o
 -15   0   5       14.47       22.49       83.88 o
 -14   0   5      -13.73       45.54       70.17 o
 -13   0   5      168.23      135.18       68.37 o
 -12   0   5      928.17      826.95       85.01 o
 -11   0   5    13791.60    13410.28      199.04 o
 -10   0   5       14.51       39.04       59.76 o
  -9   0   5      782.91      821.97       59.52 o
  -8   0   5     6345.08     5671.97      159.72 o
  -7   0   5    13803.15    13996.82      125.39 o
  -6   0   5     1517.91     1663.19       54.85 o
  -5   0   5     5573.78     6309.59       82.62 o
  -4   0   5     3225.10     4125.95       61.29 o
  -3   0   5     2339.76     2332.70       49.83 o
  -2   0   5     1182.79     1253.60       35.47 o
  -1   0   5     1295.24     1336.70       31.49 o
   0   0   5     3885.35     4054.32       67.99 o
   1   0   5    12734.70    11795.23      127.18 o
   2   0   5     7941.30     7005.80      106.58 o
   3   0   5     6134.52     5786.83      102.21 o
   4   0   5     2461.32     2555.52      104.42 o
   5   0   5     1056.55     1284.23       86.23 o
   6   0   5    14353.00    19381.72      261.39 o
   7   0   5       28.24       71.71       73.83 o
   8   0   5      216.18      225.69       86.73 o
   9   0   5      189.18      231.19       94.02 o
  10   0   5      439.71      338.10      104.04 o
  11   0   5       19.16        8.54      101.90 o
 -15   1   5       55.72       93.26       73.61 o
 -14   1   5      507.76      387.43       69.94 o
 -13   1   5      620.24      670.60       65.15 o
 -12   1   5     1637.64     1661.14       77.02 o
 -11   1   5    15471.47    14808.25      168.86 o
 -10   1   5      635.82      643.80       53.87 o
  -9   1   5      155.92      113.20       37.22 o
  -8   1   5      826.23      764.08       43.23 o
  -7   1   5     8273.05     7665.83       78.70 o
  -6   1   5      737.31      609.58       31.28 o
  -5   1   5    21958.20    19580.16      100.16 o
  -4   1   5    50804.00    46153.26      143.67 o
  -3   1   5    14100.40    12705.97       73.47 o
  -2   1   5    89364.12    85778.52      189.69 o
  -1   1   5     2467.80     2433.41       33.04 o
   0   1   5     4386.82     4343.37       51.88 o
   1   1   5    46486.55    45493.49      167.72 o
   2   1   5    10106.17     9930.98      101.96 o
   3   1   5     1628.59     1454.71       40.71 o
   4   1   5     1710.58     1708.76       57.45 o
   5   1   5     2036.25     2440.81       64.24 o
   6   1   5     3711.67     4439.58       85.12 o
   7   1   5      935.51     1027.37       73.04 o
   8   1   5      645.69      506.44       69.85 o
   9   1   5     1348.13     1020.84       95.59 o
  10   1   5     1418.72     1184.40      100.71 o
  11   1   5      567.60      383.05      118.74 o
 -15   2   5      136.46       79.98       69.18 o
 -14   2   5      358.47      337.05       79.66 o
 -13   2   5      145.98      101.77       71.02 o
 -12   2   5       55.10       99.09       64.42 o
 -11   2   5     1319.76     1423.59       88.70 o
 -10   2   5      960.17     1323.89       51.12 o
  -9   2   5     4647.93     5471.73       76.09 o
  -8   2   5     3194.56     3245.59       52.27 o
  -7   2   5       59.90       76.68       28.24 o
  -6   2   5     4257.78     4245.34       61.39 o
  -5   2   5    12182.00    12008.58       89.34 o
  -4   2   5    75404.55    77522.16      197.73 o
  -3   2   5    98299.38   100327.23      201.81 o
  -2   2   5    35658.68    35067.58      135.79 o
  -1   2   5      757.53      787.37       27.58 o
   0   2   5     4907.56     5144.51       61.13 o
   1   2   5     2352.90     2410.78       47.72 o
   2   2   5      692.83      600.01       36.44 o
   3   2   5    24901.87    26191.24      175.60 o
   4   2   5     8476.79     8551.76       98.33 o
   5   2   5      751.63      720.71       48.11 o
   6   2   5      651.05      613.88       47.44 o
   7   2   5        9.41       23.67       55.63 o
   8   2   5      182.93      246.00       65.30 o
   9   2   5      652.83      606.98       83.07 o
  10   2   5     1818.45     1534.50      110.95 o
 -14   3   5       32.52       62.89       65.37 o
 -13   3   5       31.48       29.27       57.93 o
 -12   3   5       -9.27       10.92       56.80 o
 -11   3   5      338.17      293.24       57.88 o
 -10   3   5      912.64     1305.93       63.56 o
  -9   3   5      725.92      791.75       57.27 o
  -8   3   5     7936.29     8096.66       96.31 o
  -7   3   5      533.41      512.88       34.85 o
  -6   3   5     3270.19     3479.11       61.97 o
  -5   3   5    27006.63    29416.39      180.54 o
  -4   3   5     1630.75     1534.09       47.06 o
  -3   3   5      750.31      649.74       36.23 o
  -2   3   5      154.29      172.75       27.72 o
  -1   3   5     3494.51     3079.68       54.07 o
   0   3   5     2942.99     2671.06       49.09 o
   1   3   5      127.32      126.43       28.33 o
   2   3   5    11788.75    12036.54      110.42 o
   3   3   5    16265.53    15989.29      160.66 o
   4   3   5    52046.34    48059.04      289.07 o
   5   3   5     1105.05     1097.83       58.90 o
   6   3   5      598.32      634.12       52.34 o
   7   3   5      484.71      366.74       59.09 o
   8   3   5      209.06      188.76       73.25 o
   9   3   5       34.76      141.05       70.27 o
  10   3   5       11.99       58.97       68.56 o
 -13   4   5     2404.75     2238.87      106.22 o
 -12   4   5      651.78      492.54       71.90 o
 -11   4   5       -5.55       39.33       57.26 o
 -10   4   5       29.19       15.93       54.67 o
  -9   4   5      178.68      113.24       55.18 o
  -8   4   5      859.81      921.47       58.10 o
  -7   4   5      162.14      154.44       37.88 o
  -6   4   5      470.46      488.52       42.82 o
  -5   4   5    20087.50    19713.19      152.33 o
  -4   4   5      512.96      579.85       46.19 o
  -3   4   5     1610.83     1515.09       52.15 o
  -2   4   5     1428.78     1183.88       57.63 o
  -1   4   5     4192.27     4392.12       83.98 o
   0   4   5     4932.58     4849.84       79.79 o
   1   4   5      238.23      300.77       39.82 o
   2   4   5      836.15      743.76       47.89 o
   3   4   5      110.61      146.43       40.47 o
   4   4   5     1039.25     1008.81       54.86 o
   5   4   5      434.16      457.08       48.73 o
   6   4   5      389.72      423.86       49.28 o
   7   4   5     1958.67     1833.54       85.17 o
   8   4   5      190.97      207.51       74.78 o
   9   4   5      467.30      409.45       76.58 o
 -12   5   5      361.70      321.04       93.41 o
 -11   5   5      187.12      256.83       71.49 o
 -10   5   5      330.71      320.78       65.98 o
  -9   5   5       83.37       48.63       60.87 o
  -8   5   5      642.28      532.59       63.18 o
  -7   5   5       38.57       42.49       40.58 o
  -6   5   5      590.83      572.37       49.79 o
  -5   5   5     4434.02     4472.43       87.41 o
  -4   5   5     1365.34     1312.55       58.32 o
  -3   5   5      154.24      153.82       47.21 o
  -2   5   5      -11.14       18.41       43.27 o
  -1   5   5      559.79      708.38       54.61 o
   0   5   5     2318.39     2713.59       68.44 o
   1   5   5     1215.15     1272.17       56.22 o
   2   5   5      773.31      895.92       53.37 o
   3   5   5      248.83      199.52       47.05 o
   4   5   5      436.20      389.98       58.56 o
   5   5   5      108.27      126.31       61.64 o
   6   5   5      121.99       96.23       91.62 o
   7   5   5      279.46      164.53       90.38 o
 -10   6   5     1071.77     1109.33      139.88 o
  -9   6   5      206.27      117.87       79.40 o
  -8   6   5      449.14      419.65       65.88 o
  -7   6   5       28.68       40.19       57.44 o
  -6   6   5      108.17       90.28       45.94 o
  -5   6   5      714.68      778.27       63.11 o
  -4   6   5       44.01       47.22       51.13 o
  -3   6   5     1371.13     1209.39       71.37 o
  -2   6   5      537.48      521.18       58.40 o
  -1   6   5      132.44      178.95       53.52 o
   0   6   5      100.34      129.37       53.08 o
   1   6   5       65.31       71.57       48.01 o
   2   6   5      201.52      173.38       53.95 o
   3   6   5      285.67      319.27       56.57 o
   4   6   5      476.40      369.05       62.57 o
   5   6   5      117.93      149.64       67.09 o
  -8   7   5       18.81        1.29       86.58 o
  -7   7   5       85.67       74.37       93.30 o
  -6   7   5      -53.97        1.39       58.86 o
  -5   7   5      -12.07       54.62       67.14 o
  -4   7   5      450.38      521.20       81.69 o
  -3   7   5      673.12      551.28       83.64 o
  -2   7   5     1488.68     1313.74      104.12 o
  -1   7   5      137.53      123.85       72.95 o
   0   7   5      114.30       39.61       74.56 o
   1   7   5      212.59      208.12       79.17 o
   2   7   5      243.46      185.21      115.47 o
   3   7   5       77.25      156.36      110.36 o
 -15   0   6     1075.81      993.86      143.87 o
 -14   0   6        9.43       74.98      101.12 o
 -13   0   6     1155.03     1243.71      137.46 o
 -12   0   6     1286.78     1107.29      141.10 o
 -11   0   6      916.81      835.51      114.78 o
 -10   0   6      804.87      716.62       99.12 o
  -9   0   6       13.26        0.28       75.36 o
  -8   0   6     8003.51     6651.76      182.43 o
  -7   0   6    76457.06    72519.16      300.59 o
  -6   0   6     6635.65     5971.22      100.41 o
  -5   0   6     1846.92     2303.31       55.55 o
  -4   0   6     4390.46     2289.21       74.43 o
  -3   0   6      -21.59       28.40       24.25 o
  -2   0   6    14123.80    13647.88       98.38 o
  -1   0   6     4982.80     4848.01       59.64 o
   0   0   6     7153.58     6518.53       99.06 o
   1   0   6      536.00      514.56       43.72 o
   2   0   6     5363.34     4583.61       98.37 o
   3   0   6       18.40        7.19       41.99 o
   4   0   6       34.93       49.05       64.55 o
   5   0   6     1706.09     1866.98      114.15 o
   6   0   6      167.30      167.08       80.56 o
   7   0   6       93.36      262.21       82.26 o
   8   0   6       46.90       72.16       89.22 o
   9   0   6      -18.17        0.40       98.77 o
  10   0   6      683.13      789.41      120.55 o
 -15   1   6      669.34      696.17       92.70 o
 -14   1   6      307.59      270.73       81.03 o
 -13   1   6       67.61       33.81       76.81 o
 -12   1   6     8601.77     7941.38      178.74 o
 -11   1   6      285.39      246.04       70.16 o
 -10   1   6     1302.29     1233.42       77.20 o
  -9   1   6      217.24      159.22       45.19 o
  -8   1   6      620.72      589.94       35.92 o
  -7   1   6     6195.50     5885.11       64.40 o
  -6   1   6      597.62      564.39       28.69 o
  -5   1   6    25558.20    23200.24      114.90 o
  -4   1   6    37115.34    32983.44      132.36 o
  -3   1   6    38699.42    34671.73      124.83 o
  -2   1   6    30075.10    29244.09      117.92 o
  -1   1   6     1119.02     1108.19       24.84 o
   0   1   6    19047.83    19316.20      127.57 o
   1   1   6     8459.44     7962.89       81.57 o
   2   1   6    14219.50    13598.74      129.05 o
   3   1   6      635.59      660.03       45.76 o
   4   1   6       23.36       92.74       50.46 o
   5   1   6     2742.27     3563.18       76.98 o
   6   1   6      278.11      416.07       50.65 o
   7   1   6      167.41      103.45       63.24 o
   8   1   6       54.97       93.25       66.70 o
   9   1   6      291.20      214.68       72.22 o
  10   1   6     3130.67     2842.57      135.45 o
 -15   2   6       55.45       30.84       71.21 o
 -14   2   6       79.43       75.09       63.71 o
 -13   2   6     1540.02     1485.43       85.59 o
 -12   2   6     5579.22     5132.78      122.87 o
 -11   2   6     2498.58     2904.26      102.89 o
 -10   2   6     1052.54     1416.96       60.80 o
  -9   2   6       35.04       81.98       43.18 o
  -8   2   6      300.21      300.75       36.37 o
  -7   2   6     1402.01     1675.80       45.06 o
  -6   2   6     1268.96     1338.37       35.82 o
  -5   2   6     5918.92     6180.10       61.38 o
  -4   2   6    75255.05    76086.88      216.31 o
  -3   2   6    20811.45    20387.39      112.22 o
  -2   2   6     1078.66      999.05       32.65 o
  -1   2   6     2771.16     2520.39       43.20 o
   0   2   6     2799.64     2629.23       53.20 o
   1   2   6     1431.47     1333.66       44.95 o
   2   2   6    65725.88    66827.41      245.32 o
   3   2   6     6932.31     6796.99       91.89 o
   4   2   6       83.35      109.64       39.83 o
   5   2   6      107.00       94.85       39.74 o
   6   2   6      432.62      396.55       44.89 o
   7   2   6      134.90      165.71       59.60 o
   8   2   6     1486.91     1360.87       98.41 o
   9   2   6      489.02      480.45       83.76 o
  10   2   6      289.61      283.51      118.51 o
 -14   3   6      106.04      138.78       69.88 o
 -13   3   6      122.62       63.98       64.19 o
 -12   3   6       92.94       95.17       57.80 o
 -11   3   6      454.41      507.50       59.82 o
 -10   3   6     1076.22     1281.46       64.89 o
  -9   3   6     3251.76     3343.45       85.54 o
  -8   3   6      686.89      701.25       44.28 o
  -7   3   6     2251.97     2421.22       51.63 o
  -6   3   6    35846.33    36728.71      222.18 o
  -5   3   6    20675.53    21437.74      141.19 o
  -4   3   6    18007.57    17219.53      128.85 o
  -3   3   6     3120.09     3063.95       58.77 o
  -2   3   6     1413.89     1263.28       43.32 o
  -1   3   6        9.97        1.14       30.53 o
   0   3   6       47.03       77.74       31.27 o
   1   3   6     3151.46     3154.04       65.05 o
   2   3   6    16483.83    16255.09      135.36 o
   3   3   6     1865.28     1819.38       63.65 o
   4   3   6     8891.56     7924.03      115.26 o
   5   3   6     4616.24     4706.03       92.69 o
   6   3   6      455.29      438.01       52.25 o
   7   3   6     1496.02     1356.97       80.19 o
   8   3   6      485.64      638.02       78.66 o
   9   3   6        4.33        6.93       73.82 o
 -13   4   6     1820.94     1608.78       98.34 o
 -12   4   6       28.40        0.94       59.50 o
 -11   4   6       16.69       21.22       58.63 o
 -10   4   6      385.31      427.76       60.25 o
  -9   4   6     1508.04     1594.53       75.32 o
  -8   4   6      698.53      668.07       51.33 o
  -7   4   6     2114.32     2156.56       61.79 o
  -6   4   6     6913.04     7236.99      110.57 o
  -5   4   6      981.54      850.45       51.55 o
  -4   4   6      753.99      684.52       47.24 o
  -3   4   6      391.31      396.44       40.27 o
  -2   4   6      219.54      171.30       44.26 o
  -1   4   6    12573.40    14111.36      141.12 o
   0   4   6      240.30      219.42       42.16 o
   1   4   6      227.89      214.47       48.07 o
   2   4   6     1996.37     1841.66       74.71 o
   3   4   6      279.52      243.65       56.74 o
   4   4   6      866.06      891.73       66.79 o
   5   4   6      211.69      195.57       46.83 o
   6   4   6      350.83      279.27       51.05 o
   7   4   6      493.11      535.80       62.43 o
   8   4   6      161.81      101.03       69.84 o
   9   4   6       10.44        7.60      105.93 o
 -12   5   6       26.74      122.13      116.55 o
 -11   5   6       48.22      103.17       67.08 o
 -10   5   6      125.98       80.65       61.83 o
  -9   5   6     1476.88     1230.52       83.17 o
  -8   5   6      197.84       97.24       55.25 o
  -7   5   6      138.53       82.24       43.35 o
  -6   5   6      791.68      741.67       52.67 o
  -5   5   6      123.46       93.25       43.12 o
  -4   5   6        8.13       41.21       40.89 o
  -3   5   6      129.76       95.88       47.09 o
  -2   5   6      714.82      690.05       58.56 o
  -1   5   6     1938.15     2098.39       66.65 o
   0   5   6      960.23      980.92       56.03 o
   1   5   6      372.42      380.11       47.50 o
   2   5   6      648.10      656.02       54.46 o
   3   5   6      568.24      520.19       65.21 o
   4   5   6     2289.19     2010.29       91.03 o
   5   5   6       40.26       31.37       52.13 o
   6   5   6      252.17      291.26       90.45 o
   7   5   6      170.37      122.92       95.38 o
 -10   6   6      343.30      325.08      116.02 o
  -9   6   6      400.97      263.82       80.14 o
  -8   6   6       44.10       76.47       55.18 o
  -7   6   6      304.42      338.78       51.25 o
  -6   6   6      172.57      230.85       48.70 o
  -5   6   6      184.64      228.43       56.55 o
  -4   6   6      843.81      705.33       66.67 o
  -3   6   6      215.39      254.64       55.17 o
  -2   6   6      166.30      157.55       48.93 o
  -1   6   6       72.23      116.39       47.54 o
   0   6   6       47.23       47.36       51.65 o
   1   6   6       48.46       65.11       60.14 o
   2   6   6      725.60      691.17       66.56 o
   3   6   6      644.86      662.09       83.04 o
   4   6   6      218.74      217.92       72.85 o
   5   6   6       87.68       66.58       64.32 o
  -7   7   6      -34.72       25.73       65.15 o
  -6   7   6       -7.89        8.66       51.57 o
  -5   7   6       43.94       19.08       57.34 o
  -4   7   6      639.73      594.35       69.95 o
  -3   7   6      695.34      731.98       70.23 o
  -2   7   6       31.27       98.90       78.70 o
  -1   7   6      -28.80        6.38       72.55 o
   0   7   6      329.82      324.92       87.08 o
   1   7   6      915.79      879.14      140.17 o
 -15   0   7       77.74       42.80      119.44 o
 -14   0   7      467.98      552.50      127.85 o
 -13   0   7      121.73      237.63      127.65 o
 -12   0   7      643.44      604.66      125.26 o
 -11   0   7      146.12      140.37       91.73 o
 -10   0   7       94.62       43.34       55.93 o
  -9   0   7     1622.38     1455.87       75.13 o
  -8   0   7     3006.40     2909.84       65.36 o
  -7   0   7     1738.68     1430.95       68.80 o
  -6   0   7       66.23       38.31       38.72 o
  -5   0   7      258.70      310.18       37.33 o
  -4   0   7     4554.09     4012.13       80.39 o
  -3   0   7    37740.30    33094.28      208.00 o
  -2   0   7      719.84      626.05       34.29 o
  -1   0   7      374.84      338.65       27.09 o
   0   0   7     6493.42     5776.29      105.92 o
   1   0   7     1560.47     1705.08       64.74 o
   2   0   7     3834.63     3662.75       93.59 o
   3   0   7        6.86       38.49       48.19 o
   4   0   7    10047.20    12778.02      226.46 o
   5   0   7     2149.12     2756.56      130.08 o
   6   0   7     1088.58     1535.65      115.12 o
   7   0   7      677.99      831.46      100.49 o
   8   0   7       25.69       68.92       88.35 o
   9   0   7      494.13      536.31      123.02 o
 -15   1   7      304.66      188.98       74.06 o
 -14   1   7      549.50      505.50       74.25 o
 -13   1   7     2812.71     2430.30      104.67 o
 -12   1   7      555.81      563.60       65.11 o
 -11   1   7     2562.30     2649.31       82.75 o
 -10   1   7      114.90      110.69       46.71 o
  -9   1   7     1604.06     1469.60       52.68 o
  -8   1   7     7593.65     7282.61       77.09 o
  -7   1   7     1473.76     1466.75       39.75 o
  -6   1   7      151.89      116.43       25.77 o
  -5   1   7     2581.07     2330.12       44.50 o
  -4   1   7     3195.29     3081.37       46.27 o
  -3   1   7    17846.47    14984.72      105.96 o
  -2   1   7     7278.30     6855.12       56.30 o
  -1   1   7    11275.12    11700.78       79.33 o
   0   1   7    22480.58    22165.56      132.52 o
   1   1   7     2953.05     2999.80       58.37 o
   2   1   7     6230.68     6526.10       98.51 o
   3   1   7      118.11      109.07       42.51 o
   4   1   7      453.43      576.29       50.48 o
   5   1   7     1185.79     1520.44       63.09 o
   6   1   7      149.20      128.77       49.34 o
   7   1   7      329.59      271.73       70.50 o
   8   1   7       10.04        1.10       66.73 o
   9   1   7     3695.46     3297.08      146.47 o
 -15   2   7       36.49        9.65       70.40 o
 -14   2   7      478.63      425.93       67.75 o
 -13   2   7     2459.97     2429.81       97.23 o
 -12   2   7     2949.63     2590.58       95.93 o
 -11   2   7     1262.28     1542.24       69.76 o
 -10   2   7      194.21      267.24       49.59 o
  -9   2   7     1241.81     1119.50       61.56 o
  -8   2   7      553.93      651.54       41.74 o
  -7   2   7     3393.92     3542.13       65.23 o
  -6   2   7     3096.33     3174.46       60.79 o
  -5   2   7    37291.29    35507.18      150.81 o
  -4   2   7     5056.83     5034.99       50.20 o
  -3   2   7     1629.75     1580.44       33.87 o
  -2   2   7      222.51      232.70       21.44 o
  -1   2   7      881.62      911.49       32.75 o
   0   2   7     4272.89     4080.06       69.06 o
   1   2   7    49216.65    51796.41      215.51 o
   2   2   7     4784.18     5226.44       80.12 o
   3   2   7    13329.57    12606.62      150.67 o
   4   2   7      643.16      644.67       48.44 o
   5   2   7      272.18      260.82       44.52 o
   6   2   7     1051.06      917.16       57.22 o
   7   2   7      485.90      455.46       75.84 o
   8   2   7      384.50      395.51       76.79 o
   9   2   7     1045.42      915.17       99.65 o
 -14   3   7      786.70      617.44       81.66 o
 -13   3   7      148.06       73.50       64.59 o
 -12   3   7      236.52      302.22       60.42 o
 -11   3   7       -6.52        9.78       51.33 o
 -10   3   7      730.34      763.16       60.76 o
  -9   3   7      127.48       84.54       48.56 o
  -8   3   7      233.89      276.87       40.92 o
  -7   3   7     8926.35     9389.44      106.42 o
  -6   3   7    15293.17    15317.68      154.81 o
  -5   3   7    47529.84    46046.48      253.28 o
  -4   3   7     4813.49     4943.58       88.62 o
  -3   3   7      195.01      203.74       38.80 o
  -2   3   7     1358.53     1615.14       52.94 o
  -1   3   7       45.19      129.01       42.40 o
   0   3   7     1154.64     1310.28       48.26 o
   1   3   7      946.45     1106.57       47.76 o
   2   3   7      894.41      869.17       51.14 o
   3   3   7     4990.90     4809.05       91.66 o
   4   3   7      606.42      533.78       51.68 o
   5   3   7       -8.63        6.05       44.77 o
   6   3   7     1886.43     1612.09       72.51 o
   7   3   7      118.23      190.21       71.09 o
   8   3   7      365.59      327.83       82.42 o
 -13   4   7       33.07        5.14       67.03 o
 -12   4   7       11.30       20.28       60.41 o
 -11   4   7      152.63      178.10       60.02 o
 -10   4   7      759.66      727.38       67.77 o
  -9   4   7      233.55      366.07       56.55 o
  -8   4   7       37.41       28.05       42.37 o
  -7   4   7      732.89      825.97       49.76 o
  -6   4   7     1239.25     1281.26       56.28 o
  -5   4   7      348.33      300.56       43.70 o
  -4   4   7      511.41      484.76       44.43 o
  -3   4   7      412.90      412.17       40.86 o
  -2   4   7     3672.11     4118.19       85.55 o
  -1   4   7      937.68     1057.35       62.26 o
   0   4   7     1379.14     1456.13       68.20 o
   1   4   7       51.00       67.11       50.69 o
   2   4   7      847.85      807.78       66.21 o
   3   4   7     5204.74     4805.96      118.96 o
   4   4   7      433.28      356.63       64.55 o
   5   4   7      317.20      296.48       61.59 o
   6   4   7       93.84      156.57       73.82 o
   7   4   7      256.34      257.00       77.93 o
   8   4   7     -176.43        4.64       96.90 o
 -11   5   7       34.07       35.44       62.56 o
 -10   5   7      512.13      428.46       72.01 o
  -9   5   7     1847.56     1523.75       92.71 o
  -8   5   7       91.33      104.70       54.85 o
  -7   5   7      614.05      622.55       53.03 o
  -6   5   7      104.70       88.68       44.52 o
  -5   5   7      273.82      231.94       46.14 o
  -4   5   7      167.10      222.80       43.53 o
  -3   5   7      129.78      234.27       49.67 o
  -2   5   7     2913.38     3172.28       89.09 o
  -1   5   7      265.04      246.02       49.84 o
   0   5   7       54.88       92.90       54.20 o
   1   5   7       26.91       43.77       54.78 o
   2   5   7       65.24       68.96       55.93 o
   3   5   7     2926.88     2571.69      102.65 o
   4   5   7       12.53       37.25       57.39 o
   5   5   7      120.26      120.50       57.43 o
   6   5   7      283.86      294.49       97.52 o
  -9   6   7       10.94       10.50       70.62 o
  -8   6   7       79.88      101.49       57.25 o
  -7   6   7      442.71      533.18       53.02 o
  -6   6   7      782.86      817.10       59.12 o
  -5   6   7     1811.73     1508.58       85.69 o
  -4   6   7      243.38      152.12       57.38 o
  -3   6   7       36.28       42.07       54.97 o
  -2   6   7       -8.61       23.06       51.47 o
  -1   6   7       77.87      100.43       52.54 o
   0   6   7      252.45      202.51       52.77 o
   1   6   7      -42.26        2.17       66.00 o
   2   6   7      112.22      132.24       69.64 o
   3   6   7      240.16      168.03       75.09 o
   4   6   7       50.57       39.07       51.16 o
  -6   7   7       -3.67       61.51       71.22 o
  -5   7   7       -0.64        0.28       65.80 o
  -4   7   7      205.09      192.59       59.89 o
  -3   7   7       16.01       89.96       59.12 o
  -2   7   7      -12.16       50.01       66.64 o
  -1   7   7      161.28      150.21       97.64 o
   0   7   7     1799.41     1866.58      144.91 o
 -16   0   8      773.85      539.85      152.57 o
 -15   0   8      149.86       87.21       77.42 o
 -14   0   8      222.52      174.25       81.35 o
 -13   0   8      -39.69       17.40       78.06 o
 -12   0   8       39.82       16.33       66.68 o
 -11   0   8      780.57      757.24       76.45 o
 -10   0   8     1083.39     1140.53       74.97 o
  -9   0   8     6239.96     5428.71      127.65 o
  -8   0   8      175.41      157.09       37.56 o
  -7   0   8     3253.56     2768.56       88.38 o
  -6   0   8     3280.08     2881.17       84.03 o
  -5   0   8     5196.49     4751.47       94.94 o
  -4   0   8    69492.84    60899.14      315.76 o
  -3   0   8     1398.03     1229.10       46.00 o
  -2   0   8      253.57      232.15       31.95 o
  -1   0   8      581.77      589.85       51.06 o
   0   0   8     1967.31     1782.09       73.88 o
   1   0   8       92.62      133.20       48.26 o
   2   0   8     1048.97      931.31       70.16 o
   3   0   8      465.82      534.27       64.08 o
   4   0   8     5067.38     5900.44      180.86 o
   5   0   8      533.54      684.56       98.25 o
   6   0   8       58.31        0.06       89.93 o
   7   0   8     1066.99      691.75      121.92 o
   8   0   8     3665.74     3331.55      198.64 o
 -15   1   8       89.05      123.21       65.54 o
 -14   1   8      299.06      294.62       67.99 o
 -13   1   8     2002.28     2064.12       91.43 o
 -12   1   8     1318.46     1356.07       64.17 o
 -11   1   8      724.70      752.59       52.49 o
 -10   1   8       59.06       69.85       37.98 o
  -9   1   8     7413.04     6709.17       96.30 o
  -8   1   8     4897.05     4353.73       67.76 o
  -7   1   8     1526.74     1593.99       42.51 o
  -6   1   8       21.27       73.12       25.89 o
  -5   1   8     3002.64     2703.58       48.95 o
  -4   1   8    11766.92    10422.22       84.18 o
  -3   1   8      753.07      709.07       28.57 o
  -2   1   8      176.44      153.98       21.51 o
  -1   1   8      517.11      414.71       36.48 o
   0   1   8     8537.83     8801.90       92.93 o
   1   1   8    28597.90    28003.45      202.87 o
   2   1   8      450.26      567.50       51.21 o
   3   1   8      671.81      702.68       55.33 o
   4   1   8     2076.59     2301.63       77.12 o
   5   1   8      873.72      826.73       55.13 o
   6   1   8      123.15       99.56       54.03 o
   7   1   8      252.24      267.98       73.43 o
   8   1   8     1379.85     1094.07      107.17 o
 -15   2   8       74.24       68.62       69.99 o
 -14   2   8      598.90      654.73       71.62 o
 -13   2   8     3799.08     3774.67      112.18 o
 -12   2   8     1901.05     2170.14       83.15 o
 -11   2   8      563.67      480.76       59.15 o
 -10   2   8      381.67      334.54       53.75 o
  -9   2   8     1837.08     1734.98       70.95 o
  -8   2   8      751.83      730.38       47.96 o
  -7   2   8    51178.65    50278.31      228.37 o
  -6   2   8     3638.82     3290.62       67.52 o
  -5   2   8     2704.11     2686.98       49.94 o
  -4   2   8      113.02       72.68       26.21 o
  -3   2   8      402.25      380.84       27.69 o
  -2   2   8      141.78      163.95       24.12 o
  -1   2   8    13448.50    13215.54      117.06 o
   0   2   8     3579.42     3698.10       71.30 o
   1   2   8     9446.38     9779.56      107.88 o
   2   2   8     5003.22     5089.38       86.75 o
   3   2   8     1173.59     1161.84       56.26 o
   4   2   8      583.62      563.66       51.50 o
   5   2   8      862.90      758.04       58.71 o
   6   2   8      588.07      603.40       54.79 o
   7   2   8      123.35      144.52       73.12 o
   8   2   8      -17.52       30.19       77.60 o
 -14   3   8      865.03      796.70       80.79 o
 -13   3   8      762.28      693.34       73.24 o
 -12   3   8      116.54      170.12       61.53 o
 -11   3   8       40.00      101.97       54.71 o
 -10   3   8      348.52      348.52       57.41 o
  -9   3   8       54.17       27.65       48.75 o
  -8   3   8      350.15      379.19       45.45 o
  -7   3   8    12461.15    12402.42      127.30 o
  -6   3   8    15423.42    14866.67      136.61 o
  -5   3   8    13089.97    12733.04      144.15 o
  -4   3   8     3410.92     3595.09       80.27 o
  -3   3   8     1487.67     1974.02       57.31 o
  -2   3   8     4087.04     4960.77       73.43 o
  -1   3   8      732.31      573.40       56.32 o
   0   3   8       62.16       97.31       47.33 o
   1   3   8     5524.98     5204.03      107.93 o
   2   3   8     4298.49     4040.18       85.37 o
   3   3   8      584.07      601.73       51.79 o
   4   3   8      351.63      386.00       50.15 o
   5   3   8     2176.23     2068.89       78.19 o
   6   3   8      256.79      247.04       59.54 o
   7   3   8      217.32      244.15       77.91 o
   8   3   8        2.12       60.04       90.45 o
 -13   4   8       15.94       19.95       65.28 o
 -12   4   8        1.81       29.21       63.83 o
 -11   4   8      133.67      141.56       62.15 o
 -10   4   8     4678.67     4324.44      116.90 o
  -9   4   8      458.94      448.54       61.69 o
  -8   4   8      253.35      284.07       47.55 o
  -7   4   8     2006.66     2247.03       80.20 o
  -6   4   8     1987.16     2021.22       77.26 o
  -5   4   8     1352.03     1405.41       68.37 o
  -4   4   8      406.58      388.29       50.45 o
  -3   4   8     1755.71     2005.62       67.92 o
  -2   4   8     1497.53     1771.94       71.36 o
  -1   4   8     1420.78     1443.55       71.90 o
   0   4   8      164.72      138.33       53.16 o
   1   4   8      180.30      169.29       56.34 o
   2   4   8    12557.60    10835.86      172.76 o
   3   4   8     3061.89     2758.17      104.20 o
   4   4   8      366.47      385.47       65.93 o
   5   4   8       39.29       41.58       57.79 o
   6   4   8        4.27       62.34       67.18 o
   7   4   8      -34.75       72.60      101.19 o
 -11   5   8       24.19       53.56       60.81 o
 -10   5   8       84.29        1.65       68.85 o
  -9   5   8      145.70      176.87       64.73 o
  -8   5   8       36.52       15.13       48.35 o
  -7   5   8      363.18      347.06       59.02 o
  -6   5   8      316.82      313.88       58.77 o
  -5   5   8     1119.59     1068.27       69.74 o
  -4   5   8       72.52       36.33       65.53 o
  -3   5   8      728.33      693.41       77.34 o
  -2   5   8     1130.91     1053.11       75.25 o
  -1   5   8       32.38       68.27       55.88 o
   0   5   8      120.73      162.33       56.33 o
   1   5   8       97.32      139.19       58.92 o
   2   5   8      584.95      270.78       70.50 o
   3   5   8       33.41       10.36       59.99 o
   4   5   8       31.60       53.95       56.44 o
   5   5   8       86.58       49.67       58.15 o
  -9   6   8      -57.93       19.06       65.15 o
  -8   6   8       37.09      102.63       54.59 o
  -7   6   8      220.96      232.35       47.13 o
  -6   6   8      381.00      344.44       51.62 o
  -5   6   8      580.70      531.39       66.20 o
  -4   6   8       47.87       25.90       54.61 o
  -3   6   8      129.27      124.35       56.41 o
  -2   6   8      388.52      263.97       68.70 o
  -1   6   8      819.41      750.95       73.59 o
   0   6   8      681.84      677.04       68.81 o
   1   6   8       23.60       23.81       59.44 o
   2   6   8      -74.03        6.74       75.15 o
   3   6   8       21.05       23.84       66.01 o
  -6   7   8      125.81       95.62       97.03 o
  -5   7   8       33.83       79.89       70.59 o
  -4   7   8       84.33       87.20       88.24 o
  -3   7   8       39.52        2.43       91.15 o
  -2   7   8      178.03       55.11       99.68 o
 -16   0   9      102.04       55.34      102.77 o
 -15   0   9      -46.95       32.51       77.69 o
 -14   0   9       83.12       85.96       75.13 o
 -13   0   9      133.89      108.04       72.30 o
 -12   0   9      169.04      247.15       70.44 o
 -11   0   9      306.47      338.29       70.39 o
 -10   0   9      127.34       97.95       60.42 o
  -9   0   9     1549.30     1438.42       81.33 o
  -8   0   9      253.16      290.19       54.76 o
  -7   0   9     3800.36     3320.52       99.02 o
  -6   0   9     1084.12      995.34       60.67 o
  -5   0   9    21005.10    18579.81      192.14 o
  -4   0   9     2194.60     1938.90       59.03 o
  -3   0   9     1709.26     1313.64       54.00 o
  -2   0   9     1484.76     1305.21       67.79 o
  -1   0   9      149.06      129.08       51.67 o
   0   0   9    12820.65    12283.96      173.21 o
   1   0   9      166.90      249.77       55.92 o
   2   0   9       88.74      114.97       58.14 o
   3   0   9      112.19      140.02       61.50 o
   4   0   9      444.60      473.18       96.95 o
   5   0   9      167.67      108.67       89.65 o
   6   0   9      114.57      129.38       91.61 o
   7   0   9      679.15      530.16      135.47 o
 -16   1   9       39.98       27.03      118.66 o
 -15   1   9      175.92      263.95       65.00 o
 -14   1   9      130.05      166.23       67.47 o
 -13   1   9      183.48      199.17       64.17 o
 -12   1   9     1207.58     1152.24       73.81 o
 -11   1   9      341.77      346.57       47.03 o
 -10   1   9      800.67      814.68       50.53 o
  -9   1   9     6195.57     5672.68      110.48 o
  -8   1   9     2352.54     2161.39       54.72 o
  -7   1   9      532.75      615.78       36.36 o
  -6   1   9      391.94      337.35       31.91 o
  -5   1   9     3413.24     3144.58       53.61 o
  -4   1   9     1795.96     1615.64       41.14 o
  -3   1   9     1306.06     1334.86       33.84 o
  -2   1   9     1330.07     1261.16       47.79 o
  -1   1   9     1869.32     1991.82       55.79 o
   0   1   9    46307.88    45351.95      264.18 o
   1   1   9     5844.97     5844.79       92.08 o
   2   1   9      439.12      409.58       53.94 o
   3   1   9     3104.76     3160.06       90.99 o
   4   1   9      162.24      209.55       55.05 o
   5   1   9      234.79      292.59       50.13 o
   6   1   9       43.94        9.56       54.71 o
   7   1   9     1000.03      881.58      100.19 o
 -15   2   9      348.66      168.33      137.27 o
 -14   2   9     1643.24     1616.42       90.06 o
 -13   2   9       34.58       24.18       59.80 o
 -12   2   9       39.89       39.29       56.91 o
 -11   2   9      205.12      181.29       58.53 o
 -10   2   9      847.10      746.59       63.19 o
  -9   2   9      378.51      336.69       56.88 o
  -8   2   9    16783.63    16507.84      145.10 o
  -7   2   9     8237.24     7885.30      102.48 o
  -6   2   9     6504.30     6191.00       90.26 o
  -5   2   9       57.32       13.13       34.90 o
  -4   2   9       11.54       13.49       26.89 o
  -3   2   9     2169.44     2488.92       46.50 o
  -2   2   9     6158.29     6526.74       99.54 o
  -1   2   9    10729.35    10954.90      113.75 o
   0   2   9     6923.38     7240.89       96.66 o
   1   2   9     1388.02     1322.75       58.21 o
   2   2   9      253.11      186.67       45.27 o
   3   2   9      620.36      736.37       53.45 o
   4   2   9      432.36      312.80       53.59 o
   5   2   9     1015.22      837.89       63.24 o
   6   2   9       50.75       15.96       43.67 o
   7   2   9      -49.23        0.84       76.39 o
 -14   3   9     1073.38     1125.63       85.53 o
 -13   3   9      642.40      588.83       73.85 o
 -12   3   9      235.83      342.07       68.68 o
 -11   3   9      265.23      327.39       62.10 o
 -10   3   9       19.87       14.64       52.95 o
  -9   3   9     2321.10     2292.64       85.51 o
  -8   3   9     3398.02     3588.12       80.18 o
  -7   3   9     2541.41     2697.52       71.54 o
  -6   3   9     6893.36     7236.40       99.45 o
  -5   3   9     2136.69     2137.69       62.60 o
  -4   3   9      203.57      268.66       45.21 o
  -3   3   9     1839.86     2695.32       65.76 o
  -2   3   9     3168.58     3410.15       87.06 o
  -1   3   9     1115.74     1195.18       66.70 o
   0   3   9      355.33      381.05       54.96 o
   1   3   9      666.61      742.70       63.63 o
   2   3   9      524.17      537.12       77.98 o
   3   3   9       33.45       66.46       46.18 o
   4   3   9      458.48      469.08       54.93 o
   5   3   9       -7.16       26.80       48.24 o
   6   3   9     1300.62     1270.88       83.75 o
   7   3   9       68.18      150.77       83.20 o
 -13   4   9      -63.37        0.68       62.64 o
 -12   4   9       97.32       90.45       63.38 o
 -11   4   9      144.13       65.27       65.50 o
 -10   4   9      121.52       58.12       58.31 o
  -9   4   9      119.11       74.00       56.68 o
  -8   4   9      220.64      214.52       50.96 o
  -7   4   9      267.99      323.48       52.13 o
  -6   4   9     4201.02     4376.54      104.03 o
  -5   4   9     1151.69     1144.12       66.68 o
  -4   4   9     1518.98     1551.42       69.16 o
  -3   4   9     1077.08     1475.91       79.64 o
  -2   4   9      704.35      744.13       64.03 o
  -1   4   9      369.97      347.67       58.95 o
   0   4   9      853.35      709.37       65.80 o
   1   4   9      661.78      622.48       68.43 o
   2   4   9     1918.19     1583.97       91.26 o
   3   4   9      761.85      842.76       74.61 o
   4   4   9        9.51       32.51       57.90 o
   5   4   9       16.87       91.71       59.98 o
 -11   5   9     1135.00      999.03       85.28 o
 -10   5   9       93.35       96.34       65.62 o
  -9   5   9      271.52      276.38       68.04 o
  -8   5   9      269.78      316.39       53.44 o
  -7   5   9      259.41      197.61       61.86 o
  -6   5   9     1741.31     1576.18       84.45 o
  -5   5   9        1.53       40.53       54.19 o
  -4   5   9       97.77       73.51       65.70 o
  -3   5   9      379.72      336.47       67.91 o
  -2   5   9      589.20      553.82       68.85 o
  -1   5   9      -66.27       13.96       58.05 o
   0   5   9      414.40      386.81       64.45 o
   1   5   9     2567.88     2303.50       99.59 o
   2   5   9     1004.34      966.84       78.22 o
   3   5   9      152.44      138.10       61.28 o
   4   5   9      167.30      139.54       76.33 o
  -8   6   9       78.65      145.13       58.17 o
  -7   6   9      112.79      189.64       60.95 o
  -6   6   9      371.89      246.35       79.65 o
  -5   6   9        7.95       35.71       67.85 o
  -4   6   9       78.80       42.71       70.24 o
  -3   6   9      185.57      251.53       73.78 o
  -2   6   9     1190.36     1276.58      103.96 o
  -1   6   9     1659.02     1531.58       91.74 o
   0   6   9       20.27       68.47       62.38 o
   1   6   9       67.42       87.38       60.82 o
 -15   0  10       71.85       66.65       67.38 o
 -14   0  10      423.02      424.67       81.54 o
 -13   0  10     4118.15     3730.50      139.99 o
 -12   0  10       74.84       53.92       65.02 o
 -11   0  10       33.00       75.61       62.42 o
 -10   0  10      554.90      424.54       73.60 o
  -9   0  10      582.19      557.64       69.38 o
  -8   0  10        4.79       41.95       53.81 o
  -7   0  10      258.37      237.02       53.09 o
  -6   0  10     2233.58     1970.06       80.80 o
  -5   0  10    14178.10    12423.04      166.94 o
  -4   0  10       -7.38        7.42       36.54 o
  -3   0  10      859.93      823.78       65.48 o
  -2   0  10     5053.45     4674.45      115.69 o
  -1   0  10     3089.53     2766.23      103.94 o
   0   0  10      103.96       24.49       68.51 o
   1   0  10       59.49       60.70       60.13 o
   2   0  10       -2.13       41.37       63.88 o
   3   0  10      186.70      204.76       68.76 o
   4   0  10       91.70      161.11       98.66 o
   5   0  10       72.09        0.04       99.86 o
   6   0  10      217.06      329.82      117.94 o
 -16   1  10       55.16       53.92      117.94 o
 -15   1  10       95.82       52.07       71.36 o
 -14   1  10      232.47      214.59       69.19 o
 -13   1  10      623.77      527.69       73.87 o
 -12   1  10        2.16       18.01       57.97 o
 -11   1  10      412.53      346.98       60.06 o
 -10   1  10      805.71      830.32       66.47 o
  -9   1  10     3976.91     3615.78       98.55 o
  -8   1  10     7100.25     6393.43      117.66 o
  -7   1  10     1230.74     1318.18       44.71 o
  -6   1  10     2964.78     2750.45       56.95 o
  -5   1  10     6670.40     6398.61       75.56 o
  -4   1  10      890.63      848.03       33.58 o
  -3   1  10      317.73      279.16       37.67 o
  -2   1  10     1586.49     1496.80       57.05 o
  -1   1  10    20794.05    20507.70      158.52 o
   0   1  10     1325.59     1454.59       59.15 o
   1   1  10     3616.46     3621.10       83.18 o
   2   1  10     3221.09     3168.36       93.87 o
   3   1  10      609.42      662.75       65.89 o
   4   1  10      776.37      725.23       60.41 o
   5   1  10       96.74       88.98       58.77 o
   6   1  10      192.89      222.91       77.90 o
 -15   2  10      243.65      291.68      113.73 o
 -14   2  10      339.68      337.29       72.71 o
 -13   2  10      143.04      122.01       63.45 o
 -12   2  10      -16.16       11.26       58.64 o
 -11   2  10      281.32      314.78       58.62 o
 -10   2  10     2184.60     2177.57       83.19 o
  -9   2  10     6939.92     6758.82      123.27 o
  -8   2  10     4721.16     4728.93       88.17 o
  -7   2  10     1375.97     1352.77       57.21 o
  -6   2  10       42.28       60.31       37.70 o
  -5   2  10      402.97      406.22       39.73 o
  -4   2  10      531.37      609.94       40.55 o
  -3   2  10     2650.75     2915.37       81.66 o
  -2   2  10       58.59       57.20       39.88 o
  -1   2  10     1580.91     1595.94       60.65 o
   0   2  10      517.11      500.59       49.80 o
   1   2  10      232.08      260.12       47.69 o
   2   2  10      425.86      441.09       51.78 o
   3   2  10      608.46      594.45       58.23 o
   4   2  10     2000.44     1787.81       79.17 o
   5   2  10      710.37      816.02       71.23 o
   6   2  10       49.34       34.45       71.45 o
 -14   3  10      694.63      587.01       80.61 o
 -13   3  10       64.67       92.95       64.05 o
 -12   3  10      137.56       94.11       60.23 o
 -11   3  10      564.94      519.06       66.99 o
 -10   3  10      843.27      866.61       69.54 o
  -9   3  10      475.24      571.43       62.95 o
  -8   3  10     4718.73     4951.88       93.56 o
  -7   3  10     3871.06     3952.10       83.63 o
  -6   3  10      559.92      589.52       49.54 o
  -5   3  10      100.22      103.60       40.54 o
  -4   3  10     5084.53     6238.07       85.99 o
  -3   3  10       34.66      115.08       51.68 o
  -2   3  10      200.36      215.70       55.91 o
  -1   3  10      413.90      440.72       58.75 o
   0   3  10      383.42      411.99       59.82 o
   1   3  10     1744.75     1503.79       81.31 o
   2   3  10      -20.88       29.92       60.69 o
   3   3  10      451.70      491.69       68.40 o
   4   3  10       77.48      120.12       58.61 o
   5   3  10      198.95      160.06       62.34 o
 -12   4  10      925.32      778.15       79.19 o
 -11   4  10      342.67      335.33       67.13 o
 -10   4  10      163.64      152.76       64.64 o
  -9   4  10       29.91       71.79       59.83 o
  -8   4  10       72.42       78.52       48.21 o
  -7   4  10     8614.38     8783.87      125.49 o
  -6   4  10     1966.34     2062.77       69.99 o
  -5   4  10      304.91      299.59       53.28 o
  -4   4  10       75.96      116.89       47.01 o
  -3   4  10      101.66       71.63       59.11 o
  -2   4  10      131.30      136.36       56.98 o
  -1   4  10       65.97       91.92       59.57 o
   0   4  10     1978.95     1936.48       87.55 o
   1   4  10     3263.87     2825.04      106.09 o
   2   4  10     1020.63      915.57       80.48 o
   3   4  10      -47.35        2.10       60.82 o
   4   4  10       82.08      143.48       60.31 o
 -11   5  10      215.03      342.16       86.25 o
 -10   5  10      -30.30       32.15       64.99 o
  -9   5  10      211.08      180.43       67.15 o
  -8   5  10       74.79       80.16       51.44 o
  -7   5  10     1389.67     1213.29       71.97 o
  -6   5  10      179.24      217.92       60.53 o
  -5   5  10      100.60      167.91       55.62 o
  -4   5  10      297.34      328.28       71.35 o
  -3   5  10       47.28       86.76       64.06 o
  -2   5  10      506.29      453.71       76.68 o
  -1   5  10       -4.60       19.37       61.96 o
   0   5  10        1.80      102.33       65.42 o
   1   5  10     1350.62     1395.73       85.39 o
   2   5  10      292.01      358.91       72.26 o
   3   5  10        5.79        5.84       76.00 o
  -8   6  10       72.47        8.64       60.94 o
  -7   6  10       59.85       70.69       58.44 o
  -6   6  10      -21.89        7.52       69.55 o
  -5   6  10       24.99       10.62       73.49 o
  -4   6  10      440.26      523.24       81.31 o
  -3   6  10      317.78      216.71       80.89 o
  -2   6  10     2096.16     1768.09      119.71 o
  -1   6  10      307.51      178.06       95.73 o
   0   6  10        2.58       95.91      125.90 o
 -15   0  11       46.33       96.44      114.46 o
 -14   0  11       -6.07        3.00      110.20 o
 -13   0  11       62.64       11.21       70.51 o
 -12   0  11      140.47      180.95       74.82 o
 -11   0  11      -45.09       33.42       69.49 o
 -10   0  11      186.59      286.75       71.45 o
  -9   0  11     2334.49     2120.29      102.99 o
  -8   0  11       60.91       59.91       57.32 o
  -7   0  11     3021.65     3057.84       96.45 o
  -6   0  11      791.62      727.74       60.89 o
  -5   0  11     1049.47      983.64       70.73 o
  -4   0  11      239.94      221.02       57.42 o
  -3   0  11      430.58      423.05       66.93 o
  -2   0  11    24367.85    22558.78      256.25 o
  -1   0  11    43065.85    41741.34      348.06 o
   0   0  11     3767.61     3780.31      124.68 o
   1   0  11      295.71      294.19       72.83 o
   2   0  11      406.13      412.42       72.03 o
   3   0  11       29.70       15.58       97.01 o
   4   0  11       -1.44       23.75       92.12 o
   5   0  11      383.14      310.23      126.24 o
 -15   1  11       36.94       56.65       67.02 o
 -14   1  11      449.26      501.10       72.58 o
 -13   1  11       60.82      113.51       61.97 o
 -12   1  11      230.07      298.53       60.09 o
 -11   1  11      940.49      951.11       74.33 o
 -10   1  11     1002.25      937.90       73.69 o
  -9   1  11    16188.57    14683.97      183.20 o
  -8   1  11     1691.08     1542.23       62.24 o
  -7   1  11      203.35      188.27       41.39 o
  -6   1  11     5083.89     5230.62       74.70 o
  -5   1  11      865.92      903.34       69.30 o
  -4   1  11       52.70       68.12       46.52 o
  -3   1  11      240.71      252.81       43.01 o
  -2   1  11     6129.06     5888.30       97.35 o
  -1   1  11     1176.09     1159.56       59.03 o
   0   1  11     1809.56     1910.91       67.65 o
   1   1  11       75.74       89.04       46.27 o
   2   1  11        5.59       15.64       53.25 o
   3   1  11     1803.80     1627.97       87.10 o
   4   1  11      105.57       87.94       53.05 o
   5   1  11       86.61       91.77       69.45 o
 -15   2  11      135.43      117.42      112.48 o
 -14   2  11      -42.61       36.22       66.49 o
 -13   2  11      -11.99       63.83       59.63 o
 -12   2  11       25.73       39.74       58.77 o
 -11   2  11     1729.60     1733.40       83.24 o
 -10   2  11     3300.59     3032.33      100.25 o
  -9   2  11     3175.70     3143.42       98.07 o
  -8   2  11     1132.31     1201.02       58.52 o
  -7   2  11      256.48      217.00       44.64 o
  -6   2  11      741.75      813.80       47.40 o
  -5   2  11     1126.24     1181.48       80.28 o
  -4   2  11      299.05      398.95       57.57 o
  -3   2  11     1245.84     1291.09       70.77 o
  -2   2  11       36.25       33.14       52.02 o
  -1   2  11     1712.12     1845.58       65.52 o
   0   2  11      419.21      390.99       51.58 o
   1   2  11      727.02      662.43       58.76 o
   2   2  11     1284.03     1347.70       67.35 o
   3   2  11     1045.90      935.08       69.32 o
   4   2  11      120.87      125.07       53.74 o
   5   2  11      236.99      164.34       56.35 o
 -13   3  11      323.92      226.71       68.75 o
 -12   3  11      220.97      178.05       60.51 o
 -11   3  11      308.59      239.39       64.94 o
 -10   3  11       22.26       13.89       56.66 o
  -9   3  11       15.82       25.45       47.73 o
  -8   3  11     1508.11     1556.94       66.10 o
  -7   3  11      170.27      211.42       46.47 o
  -6   3  11      208.30      245.73       43.99 o
  -5   3  11      988.33     1142.03       81.60 o
  -4   3  11      304.00      469.79       60.27 o
  -3   3  11     6197.81     6369.58      126.28 o
  -2   3  11      547.11      543.97       63.61 o
  -1   3  11       23.75       27.98       55.56 o
   0   3  11      838.87      736.82       74.89 o
   1   3  11      380.40      462.66       66.09 o
   2   3  11      221.28      227.54       67.60 o
   3   3  11      167.86      141.27       59.84 o
   4   3  11      -31.40       24.70       64.64 o
   5   3  11      114.70        5.94      117.99 o
 -12   4  11      308.50      374.01       68.02 o
 -11   4  11       -6.61       60.77       62.97 o
 -10   4  11      -15.85       13.73       61.42 o
  -9   4  11      206.74      220.70       53.41 o
  -8   4  11     2870.71     2950.01       86.52 o
  -7   4  11     2828.05     2791.90       83.40 o
  -6   4  11      130.10       98.82       46.60 o
  -5   4  11       64.10       13.41       68.09 o
  -4   4  11       84.60       96.76       60.99 o
  -3   4  11      617.46      651.23       71.28 o
  -2   4  11      326.56      315.85       67.57 o
  -1   4  11      908.12      651.04       79.31 o
   0   4  11     2844.85     2314.68      105.72 o
   1   4  11       20.80        0.78       63.21 o
   2   4  11       92.30       22.43       60.10 o
   3   4  11       93.81       78.96       79.36 o
 -10   5  11       33.06       26.54       65.14 o
  -9   5  11       86.42      138.52       64.79 o
  -8   5  11     1212.09     1249.58       71.28 o
  -7   5  11      256.50      297.82       57.88 o
  -6   5  11       26.20       38.04       50.55 o
  -5   5  11       -9.44       68.34       73.87 o
  -4   5  11       -8.25        2.76       69.62 o
  -3   5  11     1710.39     1250.93      100.95 o
  -2   5  11      397.10      413.72       72.15 o
  -1   5  11      -47.55       36.16       66.97 o
   0   5  11     1238.19     1168.13       87.11 o
   1   5  11      330.14      252.71      122.15 o
  -8   6  11       27.54        0.41       97.64 o
  -7   6  11        5.59       38.86      131.37 o
  -5   6  11     -105.85      127.73      187.36 o
  -4   6  11      534.02      425.66      197.13 o
  -3   6  11     3349.66     2365.94      252.19 o
 -14   0  12      601.61      638.70      143.41 o
 -13   0  12       68.23       62.44      117.16 o
 -12   0  12      -19.01       16.46      118.58 o
 -11   0  12     1276.89     1023.01      145.63 o
 -10   0  12     1324.60     1416.77       98.77 o
  -9   0  12      451.16      393.62       69.82 o
  -8   0  12      756.34      813.41       71.23 o
  -7   0  12      754.07      656.17       65.55 o
  -6   0  12      128.29      172.00       56.53 o
  -5   0  12       80.50       81.71       57.26 o
  -4   0  12      537.09      660.40       71.67 o
  -3   0  12      687.30      695.33       77.76 o
  -2   0  12     8465.08     7558.89      175.22 o
  -1   0  12     4264.61     4127.55      137.15 o
   0   0  12       62.60      155.02       68.32 o
   1   0  12      358.14      390.41       73.14 o
   2   0  12      179.35      100.46       73.50 o
   3   0  12      106.46      149.10       97.48 o
   4   0  12      -67.00        4.88      107.07 o
 -15   1  12      -58.45       34.10      110.83 o
 -14   1  12      384.61      403.43       68.90 o
 -13   1  12       55.97       80.93       61.26 o
 -12   1  12      -25.10       26.92       60.09 o
 -11   1  12      126.40      130.74       64.18 o
 -10   1  12     8186.86     7639.15      146.10 o
  -9   1  12     1423.51     1481.63       75.65 o
  -8   1  12      328.36      404.87       46.13 o
  -7   1  12     2697.96     2755.88       71.16 o
  -6   1  12      588.25      524.97       58.16 o
  -5   1  12      103.38      117.57       51.67 o
  -4   1  12      530.56      467.70       59.79 o
  -3   1  12     2461.40     2539.51       86.98 o
  -2   1  12     4242.37     4155.35      107.14 o
  -1   1  12      923.95      933.35       71.91 o
   0   1  12      285.12      333.04       62.97 o
   1   1  12      597.81      581.93       66.14 o
   2   1  12      504.60      412.80       66.35 o
   3   1  12      629.08      615.78       65.45 o
   4   1  12        7.94       70.73       58.17 o
   5   1  12      705.49      511.63      156.53 o
 -14   2  12      -14.47       43.48       64.63 o
 -13   2  12      121.89      123.96       64.65 o
 -12   2  12      301.74      262.69       61.57 o
 -11   2  12      685.78      787.47       71.33 o
 -10   2  12     1320.82     1449.22       80.34 o
  -9   2  12      318.83      413.74       49.62 o
  -8   2  12       23.41       36.54       43.14 o
  -7   2  12      458.30      528.57       45.84 o
  -6   2  12     1462.71     1483.54       91.82 o
  -5   2  12     4789.85     5012.40      113.46 o
  -4   2  12      856.38      878.45       71.40 o
  -3   2  12       20.75       25.74       73.61 o
  -2   2  12       88.15       73.14       56.42 o
  -1   2  12       -3.50       37.30       57.11 o
   0   2  12      130.68       64.62       63.49 o
   1   2  12      874.60      821.75       78.14 o
   2   2  12      978.13      991.32       67.38 o
   3   2  12       16.10       18.46       54.70 o
   4   2  12      236.98      158.08       74.26 o
 -13   3  12      920.36      835.51       80.94 o
 -12   3  12      460.51      477.43       84.12 o
 -11   3  12      303.80      246.61       61.08 o
 -10   3  12      221.54      296.57       62.19 o
  -9   3  12       24.89       68.26       47.17 o
  -8   3  12      746.93      802.74       57.07 o
  -7   3  12      -20.91       27.60       54.34 o
  -6   3  12      238.92      361.09       66.16 o
  -5   3  12       80.32      155.21       60.37 o
  -4   3  12      625.94      544.61       71.18 o
  -3   3  12      802.08      715.10       73.90 o
  -2   3  12      259.86      340.96       65.06 o
  -1   3  12     1290.67     1091.76       82.85 o
   0   3  12      740.75      718.34       75.45 o
   1   3  12      524.22      695.76       72.90 o
   2   3  12      -26.70       20.48       64.78 o
   3   3  12       31.18      126.29      122.15 o
 -12   4  12       21.45        9.59       77.42 o
 -11   4  12      119.56       98.21       64.97 o
 -10   4  12      247.02      341.38       61.31 o
  -9   4  12     1113.02     1155.12       69.38 o
  -8   4  12      343.13      290.75       54.68 o
  -7   4  12      583.05      580.76       84.33 o
  -6   4  12      -59.70       78.03       75.66 o
  -5   4  12      317.16      383.09       73.09 o
  -4   4  12      388.48      380.77       70.82 o
  -3   4  12      383.51      357.68       75.01 o
  -2   4  12        7.74        4.16       62.66 o
  -1   4  12      681.04      574.06       78.44 o
   0   4  12       89.17       97.58       62.14 o
   1   4  12       66.37       32.27       79.21 o
 -10   5  12      -12.04       56.09       78.61 o
  -9   5  12      223.39      231.41       83.80 o
  -8   5  12     1403.78     1801.58       76.89 o
  -7   5  12      123.81      277.59       78.97 o
  -6   5  12       15.55       71.17       75.95 o
  -5   5  12      223.63      145.91       77.27 o
  -4   5  12     1749.56     1488.47      107.23 o
  -3   5  12     1535.73     1208.19      101.14 o
  -2   5  12       84.75       33.01       66.93 o
  -1   5  12      630.58      736.46      167.62 o
 -14   0  13       -2.99        6.51      110.28 o
 -13   0  13       59.42       20.27      109.87 o
 -12   0  13      182.76      184.85      109.37 o
 -11   0  13     6832.10     6010.35      251.59 o
 -10   0  13     6612.42     6210.81      238.27 o
  -9   0  13      920.22      830.56      114.38 o
  -7   0  13      155.81      198.29       87.45 o
  -6   0  13      145.32      166.47       60.81 o
  -5   0  13      -16.19       66.21       64.95 o
  -4   0  13       50.95       64.75       68.03 o
  -3   0  13    21103.05    21399.41      267.73 o
  -2   0  13     3811.59     3773.44      135.94 o
  -1   0  13     1370.04     1397.31       98.23 o
   0   0  13       80.34      124.69       70.96 o
   1   0  13      -13.92        0.15       68.04 o
   2   0  13      987.22      843.67       97.03 o
   3   0  13      -15.88        7.97      110.79 o
 -14   1  13       59.82       71.29       64.68 o
 -13   1  13      -12.25       37.17       63.27 o
 -12   1  13      127.70      182.40       62.09 o
 -11   1  13     1175.23     1341.48       81.15 o
 -10   1  13      909.68      907.57       73.75 o
  -9   1  13      551.75      628.34       62.16 o
  -8   1  13      585.10      664.76       72.92 o
  -7   1  13       84.26      111.78       63.67 o
  -6   1  13     2047.17     2073.47       85.83 o
  -5   1  13      170.47      225.06       73.68 o
  -4   1  13       89.62      167.38       59.61 o
  -3   1  13     6408.64     6558.41      131.01 o
  -2   1  13     2843.01     2683.33      122.27 o
  -1   1  13      246.76      282.62       65.50 o
   0   1  13       25.83       27.41       59.19 o
   1   1  13       29.44       37.12       59.30 o
   2   1  13      625.12      570.79       65.93 o
   3   1  13      382.80      353.98       75.56 o
 -14   2  13      204.14      166.56       68.46 o
 -13   2  13       87.36       76.76       63.33 o
 -12   2  13      308.35      440.04       67.01 o
 -11   2  13      -16.23       15.44       58.76 o
 -10   2  13      407.74      430.68       65.84 o
  -9   2  13       31.60       79.90       58.22 o
  -8   2  13      629.16      777.48       76.93 o
  -7   2  13      790.39      741.52       80.08 o
  -6   2  13      439.87      457.26       65.58 o
  -5   2  13      494.69      517.18       67.78 o
  -4   2  13      657.44      693.23       72.58 o
  -3   2  13       69.34       63.70       62.32 o
  -2   2  13       38.59       24.80       58.30 o
  -1   2  13      991.48      874.16       80.50 o
   0   2  13      304.75      341.50       71.82 o
   1   2  13       73.01       96.24       62.24 o
   2   2  13       43.56       92.01       65.04 o
 -13   3  13       16.48       18.72       62.63 o
 -12   3  13      340.10      367.02       67.24 o
 -11   3  13      261.44      340.51       61.64 o
 -10   3  13      115.42      148.80       57.42 o
  -9   3  13      205.21      150.48       49.51 o
  -8   3  13       84.65      109.40       72.33 o
  -7   3  13      393.54      470.62       77.98 o
  -6   3  13      385.51      386.78       68.87 o
  -5   3  13      208.78      282.34       68.33 o
  -4   3  13       10.55       30.32       62.27 o
  -3   3  13       39.83       62.83       62.45 o
  -2   3  13      588.63      495.48       72.49 o
  -1   3  13     1335.49     1102.87       87.83 o
   0   3  13      620.40      541.74       74.87 o
   1   3  13      113.82      123.96       69.00 o
 -11   4  13       75.45      121.50       75.46 o
 -10   4  13      138.71      104.14       64.53 o
  -9   4  13     2233.81     2159.52      171.11 o
  -8   4  13      166.68      136.10       77.18 o
  -7   4  13      -31.87        1.52       73.09 o
  -6   4  13       79.08       78.52       64.48 o
  -5   4  13      112.39      159.90       70.10 o
  -4   4  13       51.92       23.65       68.00 o
  -3   4  13       53.75       44.46       68.43 o
  -2   4  13      -55.48       30.21       70.95 o
  -1   4  13     -111.15       18.34       71.11 o
  -8   5  13      341.26      345.65      118.54 o
  -7   5  13      -19.08        4.55      101.80 o
 -14   0  14       -4.34       29.42      117.10 o
 -13   0  14      298.59      248.96      131.52 o
 -12   0  14      423.09      548.01      128.70 o
 -11   0  14     7728.09     7686.92      264.97 o
  -8   0  14      372.97      455.76       96.11 o
  -7   0  14       55.80       48.04       85.54 o
  -6   0  14       15.23       13.00       82.05 o
  -5   0  14     1054.64     1151.70      121.20 o
  -4   0  14      310.90      304.55      109.99 o
  -3   0  14      569.24      694.25      115.41 o
  -2   0  14       44.07        9.97      105.13 o
  -1   0  14      -25.92        5.32       98.61 o
   0   0  14      165.35      229.17      107.79 o
   1   0  14      723.55      665.59      131.25 o
 -14   1  14      -90.44       32.20       80.99 o
 -13   1  14      210.57      189.60       81.65 o
 -12   1  14      888.52      937.73       98.00 o
 -11   1  14      208.89      227.08       63.59 o
 -10   1  14      281.91      292.38      106.67 o
  -9   1  14      257.64      277.74      100.80 o
  -8   1  14      309.33      236.16       74.49 o
  -7   1  14      492.24      434.45       68.50 o
  -6   1  14      675.53      761.76       72.00 o
  -5   1  14      550.56      516.23       73.60 o
  -4   1  14     2659.57     2745.21      120.79 o
  -3   1  14     1504.76     1502.05      106.47 o
  -2   1  14      607.20      774.33       70.56 o
  -1   1  14       66.13       87.63       63.34 o
   0   1  14      293.31      259.87       63.15 o
   1   1  14      492.24      525.28       66.92 o
   2   1  14      -50.11       56.98       71.41 o
 -14   2  14      345.92      404.50      131.47 o
 -13   2  14        8.27        5.39       66.19 o
 -12   2  14       49.26       67.74       56.27 o
 -11   2  14       59.25      125.51       60.17 o
 -10   2  14       94.89       86.18      104.82 o
  -9   2  14       70.58      122.02       62.57 o
  -8   2  14     1297.64     1371.47       96.39 o
  -7   2  14     1246.82     1526.52       83.24 o
  -6   2  14       29.36       81.78       65.94 o
  -5   2  14       97.93      166.14       64.73 o
  -4   2  14       98.02       78.86       61.11 o
  -3   2  14       93.50      137.81       64.97 o
  -2   2  14      732.67      730.02       79.29 o
  -1   2  14      355.08      405.55       74.96 o
   0   2  14      365.65      362.68       73.87 o
   1   2  14       75.38       81.78      118.46 o
 -12   3  14      133.46      170.28       59.37 o
 -11   3  14       47.79       94.04       46.63 o
 -10   3  14      804.81      765.57      133.37 o
  -9   3  14      156.09      153.40       75.65 o
  -8   3  14       77.75       98.89       70.96 o
  -7   3  14       43.06       26.45       66.39 o
  -6   3  14      312.62      403.26       67.88 o
  -5   3  14       92.85      125.55       65.19 o
  -4   3  14      -23.38       14.65       69.00 o
  -3   3  14      237.42      178.38       65.82 o
  -2   3  14      690.96      574.16       78.48 o
  -1   3  14      121.36      131.15       67.95 o
  -9   4  14       31.94       78.29      114.59 o
  -8   4  14      -45.44        5.49       79.24 o
  -7   4  14      -68.52        2.81       69.93 o
  -6   4  14       65.75       86.87       76.48 o
  -5   4  14     3497.27     3056.67      128.30 o
  -4   4  14      804.10      766.81       89.59 o
 -13   0  15       36.89       81.99      108.34 o
  -7   0  15      651.59      704.71      118.23 o
  -6   0  15      473.67      548.40      105.49 o
  -5   0  15     1311.43     1674.81      135.18 o
  -4   0  15      777.48      763.00      123.58 o
  -3   0  15      281.03      179.78      118.48 o
  -2   0  15      186.63      133.62       99.85 o
  -1   0  15      163.34       54.29      117.45 o
   0   0  15      654.85      862.68      131.26 o
 -13   1  15       35.42      122.23       72.76 o
  -8   1  15      122.49      208.07       72.59 o
  -7   1  15      597.96      704.15       72.05 o
  -6   1  15      265.69      293.56       65.33 o
  -5   1  15      635.95      522.83       77.81 o
  -4   1  15     2833.55     2986.37      111.73 o
  -3   1  15     1173.96     1278.13       91.46 o
  -2   1  15      102.74      155.55       74.92 o
  -1   1  15       66.60       46.97       69.03 o
   0   1  15       70.50      108.49      105.17 o
 -13   2  15       27.28       22.27       62.17 o
 -12   2  15       91.75        2.56      101.54 o
 -11   2  15      135.32       43.26      104.40 o
 -10   2  15       96.61      105.59       98.00 o
  -9   2  15      264.08      272.92       73.61 o
  -8   2  15       -8.63       11.30       58.07 o
  -7   2  15      183.39      208.64       64.09 o
  -6   2  15       58.02      104.51       63.55 o
  -5   2  15      248.09      240.08       72.47 o
  -4   2  15     1207.47     1242.98       88.55 o
  -3   2  15     1237.62     1095.85       91.73 o
  -2   2  15       76.89      127.53       70.05 o
  -1   2  15      166.40      165.77      123.94 o
 -10   3  15      320.61      337.24      117.94 o
  -9   3  15      507.25      555.27      130.27 o
  -8   3  15        7.81       96.97       67.53 o
  -7   3  15       80.49       56.72       66.53 o
  -6   3  15      273.80      219.31       73.44 o
  -5   3  15       30.24       11.39       65.86 o
  -4   3  15       -0.42       50.69       67.48 o
  -3   3  15      187.72       94.18      106.93 o
  -4   0  16       22.02       30.03       94.33 o
  -3   0  16       85.11       41.12       98.54 o
  -2   0  16       -0.60       76.37      166.20 o
 -10   1  16        2.78       31.60      101.12 o
  -9   1  16      124.92      163.83      107.33 o
  -8   1  16      422.29      599.51       85.02 o
  -7   1  16       39.32      170.45       84.50 o
  -6   1  16      284.27      330.07       91.54 o
  -5   1  16     1004.52     1072.35      110.56 o
  -4   1  16      346.96      421.09       93.37 o
  -3   1  16      414.15      401.17      125.97 o
 -11   2  16      423.60      207.21      109.99 o
 -10   2  16      143.32      183.64      100.44 o
  -9   2  16      117.72      146.83       81.85 o
  -8   2  16      -78.68       10.95       66.87 o
  -7   2  16       45.35       30.62       65.85 o
  -6   2  16      -32.22        3.54       71.70 o
  -5   2  16     1182.59     1344.12       90.95 o
  -4   2  16      427.68      621.53      133.98 o
  -3   2  16      217.85      207.20      121.74 o
  -8   0  17      891.15      932.95      150.14 o
  -8   1  17       22.84        3.94       73.02 o
  -7   1  17       99.92      121.51      103.97 o
  -6   1  17      138.71      270.91      108.42 o
  -7   2  17      -37.01       10.88      114.19 o
  -6   2  17      385.25      676.57      119.11 o
